# Supplementary material for: Genetic differentiation of Rubus chamaemorus populations in the Czech Republic and Norway after the last glacial period
Source: Ecol Evol. 2018 May 2;8(11):5701–11. doi: 10.1002/ece3.4101 (PMC6010844; doi:10.1002/ece3.4101)
Supplement: Supplementary file 3 [file ECE3-8-5701-s003.xlsx]

## Sheet: List1
Order	Population	Sample name	State	Region	Locality	Locality and plant description	Altitude	Longitude	Latitude	Collection date	Notes
1	EK1	Ru14001	Czech Republic	East Krkonose Mts.	Úpské rašeliniště	mountain pine, bog	1427 mnm	50°44´13,7´´	15°42´40,7´´	7.8.2014
2	EK1	Ru14002	Czech Republic	East Krkonose Mts.	Úpské rašeliniště	mountain pine, bog	1427 mnm	50°44´13,7´´	15°42´40,7´´	7.8.2014
3	EK1	Ru14003	Czech Republic	East Krkonose Mts.	Úpské rašeliniště	mountain pine, bog	1427 mnm	50°44´13,7´´	15°42´40,7´´	7.8.2014
4	EK1	Ru14004	Czech Republic	East Krkonose Mts.	Úpské rašeliniště	mountain pine, bog	1427 mnm	50°44´13,7´´	15°42´40,7´´	7.8.2014
103	EK1	Ru15022	Czech Republic	East Krkonose Mts.	Úpské rašeliniště	mountain pine, bog	1427 mnm	50°44´13,7´´	15°42´40,7´´	2015-07-21
104	EK1	Ru15023	Czech Republic	East Krkonose Mts.	Úpské rašeliniště	mountain pine, bog	1427 mnm	50°44´13,7´´	15°42´40,7´´	2015-07-21
105	EK1	Ru15024	Czech Republic	East Krkonose Mts.	Úpské rašeliniště	mountain pine, bog	1427 mnm	50°44´13,7´´	15°42´40,7´´	2015-07-21
106	EK1	Ru15025	Czech Republic	East Krkonose Mts.	Úpské rašeliniště	mountain pine, bog	1427 mnm	50°44´13,7´´	15°42´40,7´´	2015-07-21
107	EK1	Ru15026	Czech Republic	East Krkonose Mts.	Úpské rašeliniště	mountain pine, bog	1427 mnm	50°44´13,7´´	15°42´40,7´´	2015-07-21
108	EK1	Ru15027	Czech Republic	East Krkonose Mts.	Úpské rašeliniště	mountain pine, bog	1427 mnm	50°44´13,7´´	15°42´40,7´´	2015-07-21
109	EK1	Ru15028	Czech Republic	East Krkonose Mts.	Úpské rašeliniště	mountain pine, bog	1427 mnm	50°44´13,7´´	15°42´40,7´´	2015-07-21
110	EK1	Ru15029	Czech Republic	East Krkonose Mts.	Úpské rašeliniště	mountain pine, bog	1427 mnm	50°44´13,7´´	15°42´40,7´´	2015-07-21
111	EK1	Ru15030	Czech Republic	East Krkonose Mts.	Úpské rašeliniště	mountain pine, bog	1427 mnm	50°44´13,7´´	15°42´40,7´´	2015-07-21
5	EK2	Ru14005	Czech Republic	East Krkonose Mts.	Čertova louka	mountain pine, bog	1404 mnm	50°44´49,7´´	15°40´49,9´´	7.8.2014
6	EK2	Ru14006	Czech Republic	East Krkonose Mts.	Čertova louka	mountain pine, bog	1404 mnm	50°44´49,7´´	15°40´49,9´´	7.8.2014
7	EK2	Ru14007	Czech Republic	East Krkonose Mts.	Čertova louka	mountain pine, bog	1404 mnm	50°44´49,7´´	15°40´49,9´´	7.8.2014
8	EK2	Ru14008	Czech Republic	East Krkonose Mts.	Čertova louka	mountain pine, bog	1451 mnm	50°44´49,7´´	15°40´49,9´´	7.8.2014
9	EK2	Ru14009	Czech Republic	East Krkonose Mts.	Čertova louka	mountain pine, bog	1451 mnm	50°44´49,7´´	15°40´49,9´´	7.8.2014
10	EK2	Ru14010	Czech Republic	East Krkonose Mts.	Čertova louka	mountain pine, bog	1451 mnm	50°44´49,7´´	15°40´49,9´´	7.8.2014
11	EK2	Ru14011	Czech Republic	East Krkonose Mts.	Čertova louka	mountain pine, bog	1451 mnm	50°44´49,7´´	15°40´49,9´´	7.8.2014
12	EK2	Ru14012	Czech Republic	East Krkonose Mts.	Čertova louka	mountain pine, bog	1451 mnm	50°44´49,7´´	15°40´49,9´´	7.8.2014
162	EK2	Ru15032	Czech Republic	East Krkonose Mts.	Čertova louka	mountain pine, bog	1404 mnm	50°44´49,7´´	15°40´49,9´´	2015-07-29
163	EK2	Ru15033	Czech Republic	East Krkonose Mts.	Čertova louka	mountain pine, bog	1404 mnm	50°44´49,7´´	15°40´49,9´´	2015-07-29
164	EK2	Ru15034	Czech Republic	East Krkonose Mts.	Čertova louka	mountain pine, bog	1404 mnm	50°44´49,7´´	15°40´49,9´´	2015-07-29
165	EK2	Ru15035	Czech Republic	East Krkonose Mts.	Čertova louka	mountain pine, bog	1404 mnm	50°44´49,7´´	15°40´49,9´´	2015-07-29
166	EK2	Ru15036	Czech Republic	East Krkonose Mts.	Čertova louka	mountain pine, bog	1404 mnm	50°44´49,7´´	15°40´49,9´´	2015-07-29
167	EK2	Ru15037	Czech Republic	East Krkonose Mts.	Čertova louka	mountain pine, bog	1404 mnm	50°44´49,7´´	15°40´49,9´´	2015-07-29
168	EK2	Ru15038	Czech Republic	East Krkonose Mts.	Čertova louka	mountain pine, bog	1404 mnm	50°44´49,7´´	15°40´49,9´´	2015-07-29
169	EK2	Ru15039	Czech Republic	East Krkonose Mts.	Čertova louka	mountain pine, bog	1404 mnm	50°44´49,7´´	15°40´49,9´´	2015-07-29
170	EK2	Ru15040	Czech Republic	East Krkonose Mts.	Čertova louka	mountain pine, bog	1404 mnm	50°44´49,7´´	15°40´49,9´´	2015-07-29
13	WK1	Ru14013	Czech Republic	West Krkonose Mts.	Hraniční louka	mountain pine, bog	1244 mnm	50°47´16,1´´	15°30´04,7´´	7.8.2014
14	WK1	Ru14014	Czech Republic	West Krkonose Mts.	Hraniční louka	mountain pine, bog	1244 mnm	50°47´16,1´´	15°30´04,7´´	7.8.2014
171	WK1	Ru15041	Czech Republic	West Krkonose Mts.	Hraniční louka	mountain pine, bog	1244 mnm	50°47´16,1´´	15°30´04,7´´	2015-07-22
172	WK1	Ru15042	Czech Republic	West Krkonose Mts.	Hraniční louka	mountain pine, bog	1244 mnm	50°47´16,1´´	15°30´04,7´´	2015-07-22
173	WK1	Ru15043	Czech Republic	West Krkonose Mts.	Hraniční louka	mountain pine, bog	1244 mnm	50°47´16,1´´	15°30´04,7´´	2015-07-22
174	WK1	Ru15044	Czech Republic	West Krkonose Mts.	Hraniční louka	mountain pine, bog	1244 mnm	50°47´16,1´´	15°30´04,7´´	2015-07-22
175	WK1	Ru15045	Czech Republic	West Krkonose Mts.	Hraniční louka	mountain pine, bog	1244 mnm	50°47´16,1´´	15°30´04,7´´	2015-07-22
176	WK1	Ru15046	Czech Republic	West Krkonose Mts.	Hraniční louka	mountain pine, bog	1244 mnm	50°47´16,1´´	15°30´04,7´´	2015-07-22
15	WK2	Ru14015	Czech Republic	West Krkonose Mts.	Mumlavská louka	mountain pine, bog	1329 mnm	50°45´55,1´´	15°32´05,4´´	7.8.2014
16	WK2	Ru14018	Czech Republic	West Krkonose Mts.	Mumlavská louka	mountain pine, bog	1329 mnm	50°45´55,1´´	15°32´05,4´´	7.8.2014
17	WK2	Ru14019	Czech Republic	West Krkonose Mts.	Mumlavská louka	mountain pine, bog	1329 mnm	50°45´55,1´´	15°32´05,4´´	7.8.2014
18	WK2	Ru15012	Czech Republic	West Krkonose Mts.	Mumlavská louka	mountain pine, bog	1329 mnm	50°45´55,1´´	15°32´05,4´´	2015-07-21
19	WK2	Ru15013	Czech Republic	West Krkonose Mts.	Mumlavská louka	mountain pine, bog	1329 mnm	50°45´55,1´´	15°32´05,4´´	2015-07-21
93	WK2	Ru15014	Czech Republic	West Krkonose Mts.	Mumlavská louka	mountain pine, bog	1329 mnm	50°45´55,1´´	15°32´05,4´´	2015-07-21
94	WK2	Ru15015	Czech Republic	West Krkonose Mts.	Mumlavská louka	mountain pine, bog	1329 mnm	50°45´55,1´´	15°32´05,4´´	2015-07-21
95	WK2	Ru15016	Czech Republic	West Krkonose Mts.	Mumlavská louka	mountain pine, bog	1329 mnm	50°45´55,1´´	15°32´05,4´´	2015-07-21
96	WK3	Ru14020	Czech Republic	West Krkonose Mts.	Pančavská louka	mountain pine, bog	1320 mnm	50°45´53,3´´	15°32´17,8´´	7.8.2014
97	WK3	Ru14021	Czech Republic	West Krkonose Mts.	Pančavská louka	mountain pine, bog	1320 mnm	50°45´53,3´´	15°32´17,8´´	7.8.2014
20	WK3	Ru15007	Czech Republic	West Krkonose Mts.	Pančavská louka	mountain pine, bog	1320 mnm	50°45´53,3´´	15°32´17,8´´	2015-07-21
21	WK3	Ru15008	Czech Republic	West Krkonose Mts.	Pančavská louka	mountain pine, bog	1320 mnm	50°45´53,3´´	15°32´17,8´´	2015-07-21
22	WK3	Ru15009	Czech Republic	West Krkonose Mts.	Pančavská louka	mountain pine, bog	1320 mnm	50°45´53,3´´	15°32´17,8´´	2015-07-21
87	WK3	Ru15010	Czech Republic	West Krkonose Mts.	Pančavská louka	mountain pine, bog	1320 mnm	50°45´53,3´´	15°32´17,8´´	2015-07-21
88	WK3	Ru15011	Czech Republic	West Krkonose Mts.	Pančavská louka	mountain pine, bog	1320 mnm	50°45´53,3´´	15°32´17,8´´	2015-07-21
89	WK4	Ru14023	Czech Republic	West Krkonose Mts.	Labská louka	mountain pine, bog	1362 mnm	50°46´19,8´´	15°32´20,5´´	7.8.2014
90	WK4	Ru14024	Czech Republic	West Krkonose Mts.	Labská louka	mountain pine, bog	1362 mnm	50°46´19,8´´	15°32´20,5´´	7.8.2014
91	WK4	Ru14025	Czech Republic	West Krkonose Mts.	Labská louka	mountain pine, bog	1362 mnm	50°46´19,8´´	15°32´20,5´´	7.8.2014
23	WK4	Ru15001	Czech Republic	West Krkonose Mts.	Labská louka	mountain pine, bog	1362 mnm	50°46´19,8´´	15°32´20,5´´	2015-07-21
24	WK4	Ru15002	Czech Republic	West Krkonose Mts.	Labská louka	mountain pine, bog	1362 mnm	50°46´19,8´´	15°32´20,5´´	2015-07-21
25	WK4	Ru15003	Czech Republic	West Krkonose Mts.	Labská louka	mountain pine, bog	1362 mnm	50°46´19,8´´	15°32´20,5´´	2015-07-21
26	WK4	Ru15004	Czech Republic	West Krkonose Mts.	Labská louka	mountain pine, bog	1362 mnm	50°46´19,8´´	15°32´20,5´´	2015-07-21
27	WK4	Ru15005	Czech Republic	West Krkonose Mts.	Labská louka	mountain pine, bog	1362 mnm	50°46´19,8´´	15°32´20,5´´	2015-07-21
28	WK4	Ru15006	Czech Republic	West Krkonose Mts.	Labská louka	mountain pine, bog	1362 mnm	50°46´19,8´´	15°32´20,5´´	2015-07-21
81	WK5	Ru15017	Czech Republic	West Krkonose Mts.	Harrachova louka	mountain pine, bog	1380 mnm	50°45'26.2"	15°32'5.3"E	2015-07-21
82	WK5	Ru15018	Czech Republic	West Krkonose Mts.	Harrachova louka	mountain pine, bog	1380 mnm	50°45'26.2"	15°32'5.3"E	2015-07-21
83	WK5	Ru15019	Czech Republic	West Krkonose Mts.	Harrachova louka	mountain pine, bog	1380 mnm	50°45'26.2"	15°32'5.3"E	2015-07-21
84	WK5	Ru15020	Czech Republic	West Krkonose Mts.	Harrachova louka	mountain pine, bog	1380 mnm	50°45'26.2"	15°32'5.3"E	2015-07-21
85	WK5	Ru15021	Czech Republic	West Krkonose Mts.	Harrachova louka	mountain pine, bog	1380 mnm	50°45'26.2"	15°32'5.3"E	2015-07-21
86	SN1	Ru15070	Norway	Ytre Hvaler nasjonalpark in Østfold county.	Fredrikstad	forest/woodland	27 mnm	59°01´45.5´´	11°01´20.2´´	2014-06-30	site 3
98	SN1	Ru15071	Norway	Ytre Hvaler nasjonalpark in Østfold county.	Fredrikstad	forest/woodland	27 mnm	59°01´45.5´´	11°01´20.2´´	2014-06-30	site 3
99	SN1	Ru15072	Norway	Ytre Hvaler nasjonalpark in Østfold county.	Fredrikstad	forest/woodland	27 mnm	59°01´45.5´´	11°01´20.2´´	2014-06-30	site 3
100	SN1	Ru15073	Norway	Ytre Hvaler nasjonalpark in Østfold county.	Fredrikstad	forest/woodland	27 mnm	59°01´45.5´´	11°01´20.2´´	2014-06-30	site 3
101	SN1	Ru15074	Norway	Ytre Hvaler nasjonalpark in Østfold county.	Fredrikstad	forest/woodland	27 mnm	59°01´45.5´´	11°01´20.2´´	2014-06-30	site 3
102	SN2	Ru15075	Norway	Folgefonna national park and landskapsvernomrde of Ænesdalen and Buer in Hordaland county.	Ænes and Odda	Alpine habitat	110 mnm	60°04´36´´	6°07´14.8´´	2014-07-19	site 11
262	SN2	Ru15076	Norway	Folgefonna national park and landskapsvernomrde of Ænesdalen and Buer in Hordaland county.	Ænes and Odda	Alpine habitat	110 mnm	60°04´36´´	6°07´14.8´´	2014-07-19	site 11
263	SN2	Ru15077	Norway	Folgefonna national park and landskapsvernomrde of Ænesdalen and Buer in Hordaland county.	Ænes and Odda	Alpine habitat	110 mnm	60°04´36´´	6°07´14.8´´	2014-07-19	site 11
264	SN2	Ru15078	Norway	Folgefonna national park and landskapsvernomrde of Ænesdalen and Buer in Hordaland county.	Ænes and Odda	Alpine habitat	110 mnm	60°04´36´´	6°07´14.8´´	2014-07-19	site 11
265	SN2	Ru15079	Norway	Folgefonna national park and landskapsvernomrde of Ænesdalen and Buer in Hordaland county.	Ænes and Odda	Alpine habitat	110 mnm	60°04´36´´	6°07´14.8´´	2014-07-19	site 11
266	SN3	Ru15080	Norway	Kongsvoll Protected Landscape Area in Sør Trøndelag county.	Along E6 from Hjerkinn to to Oppdal.	Forest/woodland-birch forest alpine habitat	913 mnm	62°18´5.8´´	9°36´41.6´´	2014-08-02	site 13
267	SN3	Ru15081	Norway	Kongsvoll Protected Landscape Area in Sør Trøndelag county.	Along E6 from Hjerkinn to to Oppdal.	Forest/woodland-birch forest alpine habitat	913 mnm	62°18´5.8´´	9°36´41.6´´	2014-08-02	site 13
268	SN3	Ru15082	Norway	Kongsvoll Protected Landscape Area in Sør Trøndelag county.	Along E6 from Hjerkinn to to Oppdal.	Forest/woodland-birch forest alpine habitat	913 mnm	62°18´5.8´´	9°36´41.6´´	2014-08-02	site 13
269	SN3	Ru15083	Norway	Kongsvoll Protected Landscape Area in Sør Trøndelag county.	Along E6 from Hjerkinn to to Oppdal.	Forest/woodland-birch forest alpine habitat	913 mnm	62°18´5.8´´	9°36´41.6´´	2014-08-02	site 13
270	SN3	Ru15084	Norway	Kongsvoll Protected Landscape Area in Sør Trøndelag county.	Along E6 from Hjerkinn to to Oppdal.	Forest/woodland-birch forest alpine habitat	913 mnm	62°18´5.8´´	9°36´41.6´´	2014-08-02	site 13
271	SN4	Ru15085	Norway	Bymarka nature reserve in Sør Trøndelag county.	Trondheim	forest/woodland	221 mnm	63°23´49.7´´	10°14´10´´	2014-08-05	site 14
272	SN4	Ru15086	Norway	Bymarka nature reserve in Sør Trøndelag county.	Trondheim	forest/woodland	221 mnm	63°23´49.7´´	10°14´10´´	2014-08-05	site 14
273	SN4	Ru15087	Norway	Bymarka nature reserve in Sør Trøndelag county.	Trondheim	forest/woodland	221 mnm	63°23´49.7´´	10°14´10´´	2014-08-05	site 14
274	SN4	Ru15088	Norway	Bymarka nature reserve in Sør Trøndelag county.	Trondheim	forest/woodland	221 mnm	63°23´49.7´´	10°14´10´´	2014-08-05	site 14
275	SN4	Ru15089	Norway	Bymarka nature reserve in Sør Trøndelag county.	Trondheim	forest/woodland	221 mnm	63°23´49.7´´	10°14´10´´	2014-08-05	site 14
276	SN5	Ru15090	Norway	Færder, island of Kjoleholmen in Vestfold county.	Tønsberg on mainland	In pine woodland, lots of bare rock	5 mnm	59°11´1´´	10°28´53´´	2015-05-29	site 18
277	SN5	Ru15091	Norway	Færder, island of Kjoleholmen in Vestfold county.	Tønsberg on mainland	In pine woodland, lots of bare rock	5 mnm	59°11´1´´	10°28´53´´	2015-05-29	site 18
278	SN5	Ru15092	Norway	Færder, island of Kjoleholmen in Vestfold county.	Tønsberg on mainland	In pine woodland, lots of bare rock	5 mnm	59°11´1´´	10°28´53´´	2015-05-29	site 18
279	SN5	Ru15093	Norway	Færder, island of Kjoleholmen in Vestfold county.	Tønsberg on mainland	In pine woodland, lots of bare rock	5 mnm	59°11´1´´	10°28´53´´	2015-05-29	site 18
280	SN5	Ru15094	Norway	Færder, island of Kjoleholmen in Vestfold county.	Tønsberg on mainland	In pine woodland, lots of bare rock	5 mnm	59°11´1´´	10°28´53´´	2015-05-29	site 18
281	NN1	Ru15095	Norway	Prestvatn landskapsvernomrde in Troms county.	Tromsø	Forest/woodland, bog	104 mnm	69°39´22.9´´	18°55´57.4´´	2015-07-08	site 21
282	NN1	Ru15096	Norway	Prestvatn landskapsvernomrde in Troms county.	Tromsø	Forest/woodland, bog	104 mnm	69°39´22.9´´	18°55´57.4´´	2015-07-08	site 21
283	NN1	Ru15097	Norway	Prestvatn landskapsvernomrde in Troms county.	Tromsø	Forest/woodland, bog	104 mnm	69°39´22.9´´	18°55´57.4´´	2015-07-08	site 21
284	NN1	Ru15098	Norway	Prestvatn landskapsvernomrde in Troms county.	Tromsø	Forest/woodland, bog	104 mnm	69°39´22.9´´	18°55´57.4´´	2015-07-08	site 21
285	NN1	Ru15099	Norway	Prestvatn landskapsvernomrde in Troms county.	Tromsø	Forest/woodland, bog	104 mnm	69°39´22.9´´	18°55´57.4´´	2015-07-08	site 21
286	NN2	Ru15100	Norway	Isberglia naturreservat in Finnmark county.	Alta	Pine, birch forest.	127 mnm	69°54´26.5´´	23°28´30.8´´	2015-07-10	site 22
287	NN2	Ru15101	Norway	Isberglia naturreservat in Finnmark county.	Alta	Pine, birch forest.	127 mnm	69°54´26.5´´	23°28´30.8´´	2015-07-10	site 22
288	NN2	Ru15102	Norway	Isberglia naturreservat in Finnmark county.	Alta	Pine, birch forest.	127 mnm	69°54´26.5´´	23°28´30.8´´	2015-07-10	site 22
289	NN2	Ru15103	Norway	Isberglia naturreservat in Finnmark county.	Alta	Pine, birch forest.	127 mnm	69°54´26.5´´	23°28´30.8´´	2015-07-10	site 22
290	NN2	Ru15104	Norway	Isberglia naturreservat in Finnmark county.	Alta	Pine, birch forest.	127 mnm	69°54´26.5´´	23°28´30.8´´	2015-07-10	site 22
291	NN3	Ru15105	Norway	Lyngenalps in Troms county.	Svensby	Coastal, alpine habitat with birch and bilberry	8 mnm	69°46´32´´	19°51´38.1´´	2015-07-12	site 23
292	NN3	Ru15106	Norway	Lyngenalps in Troms county.	Svensby	Coastal, alpine habitat with birch and bilberry	8 mnm	69°46´32´´	19°51´38.1´´	2015-07-12	site 23
293	NN3	Ru15107	Norway	Lyngenalps in Troms county.	Svensby	Coastal, alpine habitat with birch and bilberry	8 mnm	69°46´32´´	19°51´38.1´´	2015-07-12	site 23
294	NN3	Ru15108	Norway	Lyngenalps in Troms county.	Svensby	Coastal, alpine habitat with birch and bilberry	8 mnm	69°46´32´´	19°51´38.1´´	2015-07-12	site 23
295	NN3	Ru15109	Norway	Lyngenalps in Troms county.	Svensby	Coastal, alpine habitat with birch and bilberry	8 mnm	69°46´32´´	19°51´38.1´´	2015-07-12	site 23
296	NN4	Ru15110	Norway	Dividalen landskapsvernomrde in Troms county.	Holt on road 87	Forest/woodland	298 mnm	68°43´11.8´´	19°45´14´´	15.07.1015	site 24
297	NN4	Ru15112	Norway	Dividalen landskapsvernomrde in Troms county.	Holt on road 87	Forest/woodland	298 mnm	68°43´11.8´´	19°45´14´´	15.07.1015	site 24
298	NN4	Ru15113	Norway	Dividalen landskapsvernomrde in Troms county.	Holt on road 87	Forest/woodland	298 mnm	68°43´11.8´´	19°45´14´´	15.07.1015	site 24
299	NN4	Ru15114	Norway	Dividalen landskapsvernomrde in Troms county.	Holt on road 87	Forest/woodland	298 mnm	68°43´11.8´´	19°45´14´´	15.07.1015	site 24
300	NN5	Ru15115	Norway	Tjeldsundbru in Troms county.	Along E10 from Narvik towards Harstad	forest/woodland, moorland, bog	84 mnm	68°37´30.6´´	16°36´19.8´´	2015-07-16	site 25
301	NN5	Ru15116	Norway	Tjeldsundbru in Troms county.	Along E10 from Narvik towards Harstad	forest/woodland, moorland, bog	84 mnm	68°37´30.6´´	16°36´19.8´´	2015-07-16	site 25
302	NN5	Ru15117	Norway	Tjeldsundbru in Troms county.	Along E10 from Narvik towards Harstad	forest/woodland, moorland, bog	84 mnm	68°37´30.6´´	16°36´19.8´´	2015-07-16	site 25
303	NN5	Ru15118	Norway	Tjeldsundbru in Troms county.	Along E10 from Narvik towards Harstad	forest/woodland, moorland, bog	84 mnm	68°37´30.6´´	16°36´19.8´´	2015-07-16	site 25
304	NN5	Ru15119	Norway	Tjeldsundbru in Troms county.	Along E10 from Narvik towards Harstad	forest/woodland, moorland, bog	84 mnm	68°37´30.6´´	16°36´19.8´´	2015-07-16	site 25
305	NN6	Ru15120	Norway	Harstad Folkeparken in Troms county.	Harstad	forest, moorland, bog	130 mnm	68°47´22.5´´	16°29´3´´	2015-07-17	site 26
306	NN6	Ru15121	Norway	Harstad Folkeparken in Troms county.	Harstad	forest, moorland, bog	130 mnm	68°47´22.5´´	16°29´3´´	2015-07-17	site 26
307	NN6	Ru15122	Norway	Harstad Folkeparken in Troms county.	Harstad	forest, moorland, bog	130 mnm	68°47´22.5´´	16°29´3´´	2015-07-17	site 26
308	NN6	Ru15123	Norway	Harstad Folkeparken in Troms county.	Harstad	forest, moorland, bog	130 mnm	68°47´22.5´´	16°29´3´´	2015-07-17	site 26
309	NN6	Ru15124	Norway	Harstad Folkeparken in Troms county.	Harstad	forest, moorland, bog	130 mnm	68°47´22.5´´	16°29´3´´	2015-07-17	site 26
788	NN7	Ru16131	Norway	Tromso	Kvaloya	R I	157 mnm	69°39´4.4´´	18°29´27.7´´	2016-07-29	Lenka 1
789	NN7	Ru16132	Norway	Tromso	Kvaloya	R I	157 mnm	69°39´4.4´´	18°29´27.7´´	2016-07-29	Lenka 1
790	NN7	Ru16133	Norway	Tromso	Kvaloya	R I	157 mnm	69°39´4.4´´	18°29´27.7´´	2016-07-29	Lenka 1
791	NN7	Ru16134	Norway	Tromso	Kvaloya	R I	157 mnm	69°39´4.4´´	18°29´27.7´´	2016-07-29	Lenka 1
792	NN7	Ru16135	Norway	Tromso	Kvaloya	R I	157 mnm	69°39´4.4´´	18°29´27.7´´	2016-07-29	Lenka 1
793	NN7	Ru16136	Norway	Tromso	Kvaloya	R I	157 mnm	69°39´4.4´´	18°29´27.7´´	2016-07-29	Lenka 1
794	NN7	Ru16137	Norway	Tromso	Kvaloya	R I	157 mnm	69°39´4.4´´	18°29´27.7´´	2016-07-29	Lenka 1
795	NN8	Ru16138	Norway	Tromso	Kvaloya	R II	15 mnm	69°37´42.1´´	18°8´7.2´´	2016-07-29	Lenka 2
796	NN8	Ru16139	Norway	Tromso	Kvaloya	R II	15 mnm	69°37´42.1´´	18°8´7.2´´	2016-07-29	Lenka 2
797	NN8	Ru16140	Norway	Tromso	Kvaloya	R II	15 mnm	69°37´42.1´´	18°8´7.2´´	2016-07-29	Lenka 2
798	NN8	Ru16141	Norway	Tromso	Kvaloya	R II	15 mnm	69°37´42.1´´	18°8´7.2´´	2016-07-29	Lenka 2
799	NN9	Ru16142	Norway	Tromso	Kvaloya	R III	13 mnm	69°35´29.7´´	18°2´37.6´´	2016-07-29	Lenka 3
800	NN9	Ru16144	Norway	Tromso	Kvaloya	R III	13 mnm	69°35´29.7´´	18°2´37.6´´	2016-07-29	Lenka 3
801	NN9	Ru16145	Norway	Tromso	Kvaloya	R IV	13 mnm	69°35´29.7´´	18°2´37.6´´	2016-07-29	Lenka 4
802	NN10	Ru16146	Norway	Tromso	mainland	R VII	513 mnm	68°41´16.9´´	19°48´4.2´´	2016-07-30
803	NN10	Ru16147	Norway	Tromso	mainland	R VII	513 mnm	68°41´16.9´´	19°48´4.2´´	2016-07-30
804	NN10	Ru16148	Norway	Tromso	mainland	R VII	513 mnm	68°41´16.9´´	19°48´4.2´´	2016-07-30
805	NN11	Ru16149	Norway	Tromso	mainland	R VIII	500 mnm	68°41´18.8´´	19°47´55.7´´	2016-07-30	Lenka 6
806	NN11	Ru16150	Norway	Tromso	mainland	R VIII	500 mnm	68°41´18.8´´	19°47´55.7´´	2016-07-30	Lenka 6
807	NN11	Ru16151	Norway	Tromso	mainland	R VIII	500 mnm	68°41´18.8´´	19°47´55.7´´	2016-07-30	Lenka 6
808	NN11	Ru16152	Norway	Tromso	mainland	R VIII	500 mnm	68°41´18.8´´	19°47´55.7´´	2016-07-30	Lenka 6
809	NN11	Ru16153	Norway	Tromso	mainland	R VIII	500 mnm	68°42´57.0´´	19°46´06.3´´	2016-07-30	Lenka 6
810	NN12	Ru16154	Norway	Tromso	mainland	R IX	500 mnm	68°42´57.0´´	19°46´06.3´´	2016-07-30	Lenka 7
811	NN12	Ru16155	Norway	Tromso	mainland	R IX	500 mnm	68°42´57.0´´	19°46´06.3´´	2016-07-30	Lenka 7
812	NN12	Ru16156	Norway	Tromso	mainland	R IX	500 mnm	68°42´57.0´´	19°46´06.3´´	2016-07-30	Lenka 7
813	NN12	Ru16157	Norway	Tromso	mainland	R IX	500 mnm	68°42´57.0´´	19°46´06.3´´	2016-07-30	Lenka 7
814	NN12	Ru16158	Norway	Tromso	mainland	R IX	500 mnm	68°42´57.0´´	19°46´06.3´´	2016-07-30	Lenka 7
815	S1	Ru16159	Norway	Svalbard	Colesdalen	R XI	57 mnm	78°6´36.2´´	15°3´54.3´´	2016-08-01
816	S1	Ru16161	Norway	Svalbard	Colesdalen	R XI	57 mnm	78°6´36.2´´	15°3´54.3´´	2016-08-01
817	S1	Ru16162	Norway	Svalbard	Colesdalen	R XI	57 mnm	78°6´36.2´´	15°3´54.3´´	2016-08-01
818	S1	Ru16163	Norway	Svalbard	Colesdalen	R XI	57 mnm	78°6´36.2´´	15°3´54.3´´	2016-08-01
819	S1	Ru16164	Norway	Svalbard	Colesdalen	R XI	57 mnm	78°6´36.2´´	15°3´54.3´´	2016-08-01
820	S1	Ru16165	Norway	Svalbard	Colesdalen	R XI	57 mnm	78°6´36.2´´	15°3´54.3´´	2016-08-01
821	S2	Ru16166	Norway	Svalbard	Colesdalen	R XII	59 mnm	78°6´37.1´´	15°3´52.4´´	2016-08-01
822	S2	Ru16167	Norway	Svalbard	Colesdalen	R XII	59 mnm	78°6´37.1´´	15°3´52.4´´	2016-08-01
823	S2	Ru16168	Norway	Svalbard	Colesdalen	R XII	59 mnm	78°6´37.1´´	15°3´52.4´´	2016-08-01
824	S2	Ru16169	Norway	Svalbard	Colesdalen	R XII	59 mnm	78°6´37.1´´	15°3´52.4´´	2016-08-01
825	S2	Ru16170	Norway	Svalbard	Colesdalen	R XII	59 mnm	78°6´37.1´´	15°3´52.4´´	2016-08-01
826	S3	Ru16171	Norway	Svalbard	Colesdalen	R XIII	13 mnm	78°7´45´´	14°59´33.9´´	2016-08-01
827	S3	Ru16172	Norway	Svalbard	Colesdalen	R XIII	13 mnm	78°7´45´´	14°59´33.9´´	2016-08-01
828	S3	Ru16173	Norway	Svalbard	Colesdalen	R XIII	13 mnm	78°7´45´´	14°59´33.9´´	2016-08-01
829	S3	Ru16174	Norway	Svalbard	Colesdalen	R XIII	13 mnm	78°7´45´´	14°59´33.9´´	2016-08-01
830	S3	Ru16175	Norway	Svalbard	Colesdalen	R XIII	13 mnm	78°7´45´´	14°59´33.9´´	2016-08-01
831	S4	Ru16176	Norway	Svalbard	Colesdalen	R XIV	12 mnm	78°7´44.7´´	14°59´34.1´´	2016-08-01
832	S4	Ru16177	Norway	Svalbard	Colesdalen	R XIV	12 mnm	78°7´44.7´´	14°59´34.1´´	2016-08-01
833	S4	Ru16178	Norway	Svalbard	Colesdalen	R XIV	12 mnm	78°7´44.7´´	14°59´34.1´´	2016-08-01
834	S4	Ru16179	Norway	Svalbard	Colesdalen	R XIV	12 mnm	78°7´44.7´´	14°59´34.1´´	2016-08-01
835	S4	Ru16180	Norway	Svalbard	Colesdalen	R XIV	12 mnm	78°7´44.7´´	14°59´34.1´´	2016-08-01
836	S5	Ru16181	Norway	Svalbard	Colesdalen	R XV	14 mnm	78°7´46.1´´	14°59´31´´	2016-08-01
837	S5	Ru16182	Norway	Svalbard	Colesdalen	R XV	14 mnm	78°7´46.1´´	14°59´31´´	2016-08-01
838	S5	Ru16183	Norway	Svalbard	Colesdalen	R XV	14 mnm	78°7´46.1´´	14°59´31´´	2016-08-01
839	S5	Ru16184	Norway	Svalbard	Colesdalen	R XV	14 mnm	78°7´46.1´´	14°59´31´´	2016-08-01
840	S5	Ru16185	Norway	Svalbard	Colesdalen	R XV	14 mnm	78°7´46.1´´	14°59´31´´	2016-08-01
841	S6	Ru16186	Norway	Svalbard	Colesdalen	R XVI	16 mnm	78°7´46.5´´	14°59´29.7´´	2016-08-01
842	S6	Ru16187	Norway	Svalbard	Colesdalen	R XVI	16 mnm	78°7´46.5´´	14°59´29.7´´	2016-08-01
843	S6	Ru16188	Norway	Svalbard	Colesdalen	R XVI	16 mnm	78°7´46.5´´	14°59´29.7´´	2016-08-01
844	S6	Ru16189	Norway	Svalbard	Colesdalen	R XVI	16 mnm	78°7´46.5´´	14°59´29.7´´	2016-08-01
845	S6	Ru16190	Norway	Svalbard	Colesdalen	R XVI	16 mnm	78°7´46.5´´	14°59´29.7´´	2016-08-01
846	S7	Ru16191	Norway	Svalbard	Colesdalen	R XVII	65 mnm	78°7´49.7´´	15°0´5.6´´	2016-08-01
847	S7	Ru16192	Norway	Svalbard	Colesdalen	R XVII	65 mnm	78°7´49.7´´	15°0´5.6´´	2016-08-01
848	S7	Ru16193	Norway	Svalbard	Colesdalen	R XVII	65 mnm	78°7´49.7´´	15°0´5.6´´	2016-08-01
849	S7	Ru16194	Norway	Svalbard	Colesdalen	R XVII	65 mnm	78°7´49.7´´	15°0´5.6´´	2016-08-01
850	S7	Ru16195	Norway	Svalbard	Colesdalen	R XVII	65 mnm	78°7´49.7´´	15°0´5.6´´	2016-08-01
