# Supplementary material for: Genetic differentiation of Rubus chamaemorus populations in the Czech Republic and Norway after the last glacial period
Source: Ecol Evol. 2018 May 2;8(11):5701–11. doi: 10.1002/ece3.4101 (PMC6010844; doi:10.1002/ece3.4101)
Supplement: Supplementary file 4 [file ECE3-8-5701-s004.xlsx]

## Sheet: List1
	DNA		State	Notes	Population	Locality		Ru1a	Ru1a	Ru108	Ru108	Ru118b	Ru118b	RhM011	RhM011	Ru262b_1	Ru262b_1	Ru262b_2	Ru262b_2	Ru277a	Ru277a	Ru262_1	Ru262_1	Ru262_2	Ru262_2	Ru126b_1	Ru126b_1	Ru126b_2	Ru126b_2	Ru126b_3	Ru126b_3	Ru1b	Ru1b	Ru20a_1	Ru20a_1	Ru20a_2	Ru20a_2	Ru223a	Ru223a	Ru35a_1	Ru35a_1	Ru35a_2	Ru35a_2	Ru47a	Ru47a	Ru57a	Ru57a	Ru59b	Ru59b
1	Ru14001_Upske raseliniste		Czech Republic		1	1	1	137	137	50	50	132	172	279	287	205	215	229	229	207	207	109	109	121	123	119	119	137	139	50	50	50	50	140	140	142	146	123	123	215	215	50	50	190	190	50	50	50	50
2	Ru14002_Upske raseliniste		Czech Republic		1	1	2	137	137	50	50	132	172	279	287	205	207	215	229	207	207	109	109	121	123	119	119	137	139	50	50	211	211	140	140	142	146	123	123	215	215	50	50	190	190	50	50	50	50
3	Ru14003_Upske raseliniste		Czech Republic		1	1	3	137	137	50	50	132	172	279	287	205	207	215	229	207	207	109	109	121	123	119	119	137	139	50	50	227	227	140	140	142	146	123	123	215	215	50	50	190	190	50	50	50	50
4	Ru15022_Upske raseliniste		Czech Republic		1	1	4	137	137	50	50	132	172	50	50	205	207	215	229	207	207	109	109	121	123	119	119	137	139	50	50	211	227	140	142	146	146	123	123	215	215	50	50	190	190	50	50	50	50
5	Ru15023_Upske raseliniste		Czech Republic		1	1	5	137	137	50	50	132	172	279	287	205	207	215	229	207	207	109	109	121	123	119	119	137	139	50	50	227	227	140	142	146	146	123	123	215	215	50	50	190	190	50	50	50	50
6	Ru15024_Upske raseliniste		Czech Republic		1	1	6	137	137	50	50	50	50	50	50	205	207	211	211	207	207	109	109	121	123	119	119	137	139	50	50	50	50	140	142	146	146	123	123	215	215	50	50	190	190	50	50	50	50
7	Ru15025_Upske raseliniste		Czech Republic		1	1	7	137	137	50	50	132	172	279	287	205	207	215	229	207	207	109	109	121	123	119	119	137	139	50	50	227	227	140	140	146	146	123	123	215	215	50	50	190	190	50	50	50	50
8	Ru15026_Upske raseliniste		Czech Republic		1	1	8	137	137	50	50	132	172	279	287	205	207	215	229	207	207	109	109	121	123	119	119	137	139	50	50	211	211	140	142	146	146	123	123	215	215	50	50	190	190	50	50	50	50
9	Ru15027_Upske raseliniste		Czech Republic		1	1	9	137	137	50	50	132	172	279	287	205	207	215	229	207	207	109	109	121	123	119	119	137	139	50	50	227	227	140	142	146	146	123	123	215	215	50	50	190	190	50	50	50	50
10	Ru15028_Upske raseliniste		Czech Republic		1	1	10	137	137	50	50	132	172	279	287	205	207	215	229	207	207	109	109	121	123	119	119	137	139	50	50	211	229	140	142	146	146	123	123	215	215	50	50	190	190	50	50	241	241
11	Ru15029_Upske raseliniste		Czech Republic		1	1	11	137	137	50	50	132	172	279	287	205	207	215	229	207	207	109	109	121	123	119	119	137	139	50	50	211	211	140	142	146	146	123	123	215	215	50	50	190	190	50	50	50	50
12	Ru15030_Upske raseliniste		Czech Republic		1	1	12	137	137	50	50	132	172	279	287	205	207	215	229	207	207	109	109	121	123	119	119	137	139	50	50	50	50	140	142	146	146	123	123	215	215	50	50	190	190	50	50	50	50
13	Ru14005_Certova louka		Czech Republic		1	2	13	137	137	50	50	126	132	279	287	207	207	215	215	207	207	109	109	123	123	119	119	137	137	165	165	211	211	140	140	146	146	123	123	215	215	50	50	190	190	50	50	50	50
14	Ru14008_Certova louka		Czech Republic		1	2	14	137	149	50	50	132	132	285	285	205	207	215	229	207	207	103	109	123	123	119	119	137	145	173	173	219	219	140	140	146	146	123	125	215	215	50	50	190	190	50	50	50	50
15	Ru14009_Certova louka		Czech Republic		1	2	15	137	149	50	50	132	132	285	285	205	207	215	229	207	207	103	109	123	123	119	119	137	145	173	173	219	219	140	140	146	146	123	125	215	215	50	50	190	190	178	178	241	241
16	Ru14010_Certova louka		Czech Republic		1	2	16	50	50	50	50	132	132	285	285	205	207	215	229	207	207	103	109	123	123	119	119	137	145	173	173	219	219	140	140	146	146	123	125	215	215	50	50	190	190	178	178	50	50
17	Ru14011_Certova louka		Czech Republic		1	2	17	137	145	50	50	132	138	287	287	205	211	229	229	207	207	103	109	123	129	119	119	137	139	175	175	223	223	140	142	146	172	125	125	215	215	257	257	190	190	50	50	50	50
18	Ru14012_Certova louka		Czech Republic		1	2	18	137	137	50	50	132	132	285	285	205	207	215	229	207	207	103	109	123	123	119	119	137	145	173	173	219	219	140	140	146	146	123	125	215	215	50	50	190	190	50	50	50	50
19	Ru15032_Certova louka		Czech Republic		1	2	19	137	149	50	50	132	132	279	285	205	207	215	229	207	207	103	109	123	123	119	119	137	145	173	173	219	219	140	140	146	146	123	125	215	215	50	50	190	190	50	50	50	50
20	Ru15034_Certova louka		Czech Republic		1	2	20	137	137	50	50	126	126	279	285	205	205	215	221	207	207	109	109	123	123	119	119	137	137	165	165	211	227	140	140	146	146	123	123	215	215	50	50	190	190	50	50	50	50
21	Ru15035_Certova louka		Czech Republic		1	2	21	137	149	50	50	132	132	279	285	205	207	215	229	207	207	103	109	123	123	119	119	137	145	173	173	219	219	142	142	146	146	125	127	215	215	50	50	190	190	50	50	50	50
22	Ru15040_Certova louka		Czech Republic		1	2	22	137	137	50	50	126	132	279	287	205	205	215	221	207	207	109	109	123	123	119	119	137	137	165	165	50	50	140	140	146	146	123	123	215	215	50	50	190	190	50	50	50	50
23	Ru14013_Hranicni louka		Czech Republic		1	3	23	137	137	50	50	132	138	287	287	205	211	229	229	207	207	103	109	123	129	119	119	137	139	175	175	223	223	140	142	146	172	125	125	215	215	257	257	190	190	50	50	50	50
24	Ru14014_Hranicni louka		Czech Republic		1	3	24	137	145	50	50	132	138	279	287	205	211	229	229	207	207	103	109	123	129	119	119	137	139	175	175	223	223	140	142	146	172	125	125	215	215	257	257	190	190	206	206	241	241
25	Ru15041_Hranicni louka		Czech Republic		1	3	25	137	145	50	50	132	138	279	287	205	211	229	229	207	207	103	109	123	129	119	119	137	139	175	175	223	223	140	142	146	172	125	125	215	215	257	257	190	190	50	50	50	50
26	Ru14015_Mumlavska louka		Czech Republic		1	4	26	137	137	50	50	132	138	281	287	205	205	221	229	207	207	109	109	123	129	119	119	139	149	50	50	50	50	140	142	146	146	123	125	215	215	50	50	190	190	206	206	241	241
27	Ru14018_Mumlavska louka		Czech Republic		1	4	27	137	137	50	50	132	138	281	281	205	205	221	229	207	207	103	109	129	129	119	119	139	149	175	175	50	50	140	142	146	146	123	123	215	215	50	50	190	190	50	50	50	50
28	Ru15012_Mumlavska louka		Czech Republic		1	4	28	137	137	50	50	132	138	279	285	205	207	221	229	207	207	109	109	123	129	119	119	139	149	50	50	211	211	140	142	146	146	123	125	215	215	50	50	190	190	50	50	50	50
29	Ru15013_Mumlavska louka		Czech Republic		1	4	29	137	137	50	50	132	138	279	287	205	207	221	229	207	207	109	109	129	129	119	119	139	149	175	175	211	227	140	142	146	146	123	125	215	215	255	255	190	190	50	50	50	50
30	Ru15014_Mumlavska louka		Czech Republic		1	4	30	137	137	50	50	132	138	279	285	205	205	221	229	207	207	109	109	129	129	119	119	139	149	50	50	211	227	140	142	172	172	125	125	215	215	50	50	190	190	50	50	50	50
31	Ru15015_Mumlavska louka		Czech Republic		1	4	31	137	137	50	50	132	138	279	285	205	207	221	229	207	207	109	109	123	129	119	119	139	149	50	50	211	211	140	142	146	146	123	125	215	215	50	50	190	190	50	50	50	50
32	Ru15016_Mumlavska louka		Czech Republic		1	4	32	137	137	50	50	132	138	279	285	205	207	221	229	207	207	109	109	123	129	119	119	139	149	50	50	211	229	140	142	146	146	123	125	215	215	50	50	190	190	198	198	50	50
33	Ru14020_Pancavska louka		Czech Republic		1	5	33	137	137	50	50	132	132	285	285	205	207	221	229	207	207	103	109	123	129	119	119	139	139	171	171	50	50	140	142	146	172	125	125	215	215	50	50	190	190	50	50	50	50
34	Ru14021_Pancavska louka		Czech Republic		1	5	34	137	137	50	50	132	132	279	287	205	205	229	229	207	207	103	109	123	127	119	119	139	139	171	171	50	50	140	142	146	172	125	125	215	215	50	50	190	190	50	50	50	50
35	Ru15007_Pancavska louka		Czech Republic		1	5	35	137	145	50	50	132	138	281	285	205	205	221	229	207	207	109	109	123	129	119	119	139	149	171	171	223	223	140	142	146	172	123	125	215	215	255	255	190	190	50	50	50	50
36	Ru15008_Pancavska louka		Czech Republic		1	5	36	137	137	50	50	132	138	281	285	205	205	221	229	207	207	109	109	123	129	119	119	139	149	171	171	50	50	140	142	172	172	123	125	215	215	50	50	190	190	50	50	50	50
37	Ru15009_Pancavska louka		Czech Republic		1	5	37	137	137	50	50	132	138	281	285	205	205	221	229	207	207	109	109	123	129	119	119	139	149	171	171	229	229	140	142	172	172	123	125	215	215	50	50	190	190	194	194	50	50
38	Ru15010_Pancavska louka		Czech Republic		1	5	38	137	137	50	50	132	138	281	285	205	205	221	229	207	207	109	109	123	129	119	119	139	149	171	171	211	211	140	142	172	172	123	123	215	215	50	50	190	190	50	50	50	50
39	Ru15011_Pancavska louka		Czech Republic		1	5	39	137	137	50	50	132	138	281	285	205	205	221	229	207	207	109	109	123	129	119	119	139	149	171	171	211	211	140	142	172	172	123	125	215	215	50	50	190	190	194	194	50	50
40	Ru14023_Labska louka		Czech Republic		1	6	40	137	145	50	50	132	138	279	287	205	205	221	229	207	207	103	109	123	123	119	119	139	139	165	175	223	223	140	140	146	146	125	125	215	215	255	255	190	190	50	50	50	50
41	Ru14024_Labska louka		Czech Republic		1	6	41	137	145	50	50	132	138	279	287	205	205	221	229	207	207	103	109	123	123	119	119	139	139	175	175	223	225	140	140	146	146	125	125	215	215	255	255	190	190	50	50	50	50
42	Ru15001_Labska louka		Czech Republic		1	6	42	137	137	50	50	132	138	279	287	205	211	221	229	207	207	103	109	123	123	119	119	137	149	175	175	50	50	140	140	146	172	123	125	215	215	255	257	190	190	50	50	50	50
43	Ru15002_Labska louka		Czech Republic		1	6	43	50	50	50	50	132	138	279	285	205	211	221	229	207	207	103	109	123	123	119	119	137	149	175	175	50	50	140	140	146	172	123	125	215	215	257	257	190	190	50	50	50	50
44	Ru15003_Labska louka		Czech Republic		1	6	44	137	137	50	50	132	138	279	285	205	211	221	229	207	207	103	109	123	123	119	119	137	149	175	175	50	50	140	140	146	172	123	125	215	215	255	257	190	190	50	50	50	50
45	Ru15005_Labska louka		Czech Republic		1	6	45	137	145	50	50	132	132	279	287	205	205	211	221	50	50	103	109	123	123	119	119	137	139	50	50	50	50	140	140	146	146	125	125	215	215	255	257	190	190	50	50	50	50
46	Ru15006_Labska louka		Czech Republic		1	6	46	137	145	50	50	132	138	279	285	205	205	211	229	207	207	103	109	123	129	119	119	139	139	175	175	223	223	140	140	146	146	125	125	215	215	255	257	190	190	50	50	50	50
47	Ru15017_Harrachova louka		Czech Republic		1	7	47	137	137	50	50	132	138	279	285	205	207	221	229	207	207	109	109	123	129	119	119	139	139	171	171	211	229	140	142	146	172	125	125	215	215	50	50	190	190	50	50	50	50
48	Ru15018_Harrachova louka		Czech Republic		1	7	48	137	137	50	50	132	138	279	285	205	207	221	229	207	207	109	109	123	129	119	119	139	139	171	171	211	211	140	142	146	172	125	125	215	215	50	50	190	190	50	50	50	50
49	Ru15019_Harrachova louka		Czech Republic		1	7	49	137	137	50	50	132	138	279	285	205	207	221	229	207	207	109	109	123	129	119	119	139	139	171	171	211	227	140	142	146	172	125	125	215	215	50	50	190	190	50	50	50	50
50	Ru15020_Harrachova louka		Czech Republic		1	7	50	137	137	50	50	132	138	279	285	205	207	221	229	207	207	109	109	123	129	119	119	139	139	171	171	211	227	140	142	146	172	125	125	215	215	50	50	190	190	50	50	50	50
51	Ru15070_Fredrikstad	Ostfold county	Norway	site 3	2	8	51	139	139	50	50	134	138	279	287	205	205	215	229	207	207	103	109	123	123	119	119	137	143	173	173	227	227	140	140	146	172	123	125	215	215	50	50	190	190	184	194	241	241
52	Ru15071_Fredrikstad	Ostfold county	Norway	site 3	2	8	52	137	137	50	50	132	138	279	287	205	207	215	229	207	207	103	109	123	123	119	119	137	145	149	173	211	211	140	140	146	172	123	125	215	215	50	50	190	190	184	194	241	243
53	Ru15072_Fredrikstad	Ostfold county	Norway	site 3	2	8	53	50	50	50	50	132	132	279	287	205	207	215	229	207	207	103	109	123	123	119	119	137	145	149	173	211	211	140	140	146	172	123	125	215	215	50	50	190	190	182	192	50	50
54	Ru15073_Fredrikstad	Ostfold county	Norway	site 3	2	8	54	137	137	50	50	132	138	279	287	205	207	215	229	207	207	103	109	123	123	119	119	137	145	149	173	227	227	140	140	146	172	123	125	215	215	50	50	190	190	192	192	239	239
55	Ru15074_Fredrikstad	Ostfold county	Norway	site 3	2	8	55	137	137	50	50	132	138	279	287	205	207	215	229	207	207	103	109	123	123	119	119	137	145	149	173	211	229	140	140	146	172	123	125	215	215	50	50	190	190	184	192	241	241
56	Ru15075_Ænes and Odda	Hordaland county	Norway	site 11	2	9	56	137	137	50	50	132	138	279	287	205	207	211	211	207	207	103	109	121	123	119	119	135	147	175	175	227	227	140	140	146	146	123	123	215	215	50	50	190	190	184	194	241	241
57	Ru15076_Ænes and Odda	Hordaland county	Norway	site 11	2	9	57	137	137	50	50	132	138	285	285	205	207	215	229	207	207	109	109	123	123	119	119	137	137	50	50	223	223	140	140	146	172	125	125	215	215	50	50	190	190	182	184	50	50
58	Ru15077_Ænes and Odda	Hordaland county	Norway	site 11	2	9	58	50	50	50	50	132	138	279	285	205	207	211	211	207	207	103	109	121	123	119	119	135	135	147	147	50	50	140	140	146	146	123	123	215	215	50	50	190	190	182	184	50	50
59	Ru15078_Ænes and Odda	Hordaland county	Norway	site 11	2	9	59	137	137	50	50	132	138	279	287	205	207	211	211	207	207	103	109	121	123	119	119	135	135	147	175	185	185	140	140	146	146	123	123	215	215	50	50	190	190	184	192	50	50
60	Ru15079_Ænes and Odda	Hordaland county	Norway	site 11	2	9	60	137	145	50	50	132	138	279	285	205	207	211	211	207	207	103	103	123	123	119	119	137	139	147	147	223	223	140	140	146	146	123	125	215	215	255	255	190	190	184	184	241	241
61	Ru15080_along E6 from Hjerkinn to Oppdal	Sor Trondelag county	Norway	site 13	2	10	61	137	145	50	50	132	132	279	287	205	207	211	215	207	207	97	103	123	123	119	119	137	137	143	175	221	221	140	140	146	146	125	125	215	215	249	249	190	190	184	184	50	50
62	Ru15081_along E6 from Hjerkinn to Oppdal	Sor Trondelag county	Norway	site 13	2	10	62	137	137	50	50	132	138	279	285	205	207	215	215	207	207	103	107	123	123	119	121	137	139	145	159	223	223	140	140	146	172	125	125	215	215	50	50	190	190	184	194	50	50
63	Ru15082_along E6 from Hjerkinn to Oppdal	Sor Trondelag county	Norway	site 13	2	10	63	137	137	50	50	132	132	279	287	205	207	215	215	207	207	97	103	123	123	119	119	137	143	175	175	221	221	140	140	146	146	125	125	215	215	249	249	190	190	182	192	50	50
64	Ru15083_along E6 from Hjerkinn to Oppdal	Sor Trondelag county	Norway	site 13	2	10	64	137	137	50	50	132	138	281	285	205	207	229	229	207	207	103	103	121	123	119	119	137	137	173	173	227	231	140	140	146	146	125	125	215	215	50	50	190	190	184	194	50	50
65	Ru15084_along E6 from Hjerkinn to Oppdal	Sor Trondelag county	Norway	site 13	2	10	65	137	137	50	50	132	138	279	285	205	207	229	229	207	207	103	103	123	123	119	119	137	141	173	173	227	231	140	140	146	146	123	125	215	215	249	249	190	190	192	194	241	241
66	Ru15085_Trondheim	Sor Trondelag county	Norway	site 14	2	11	66	50	50	50	50	132	132	50	50	205	207	211	211	207	207	109	109	123	123	111	119	137	137	173	173	50	50	140	140	146	146	125	125	215	215	50	50	190	190	182	194	50	50
67	Ru15086_Trondheim	Sor Trondelag county	Norway	site 14	2	11	67	137	137	50	50	132	132	279	285	205	207	211	211	207	207	103	109	123	123	111	119	137	139	165	165	229	229	140	140	146	146	125	125	215	215	50	50	190	190	184	194	50	50
68	Ru15087_Trondheim	Sor Trondelag county	Norway	site 14	2	11	68	137	137	50	50	132	132	285	285	205	207	217	229	207	207	109	109	123	123	111	119	137	137	173	173	223	223	140	140	146	146	125	125	215	215	50	50	190	190	184	194	50	50
69	Ru15088_Trondheim	Sor Trondelag county	Norway	site 14	2	11	69	137	145	50	50	132	140	279	285	205	207	215	229	207	207	109	109	123	123	119	119	137	147	50	50	221	221	140	142	146	172	125	125	215	215	50	50	190	190	182	194	50	50
70	Ru15089_Trondheim	Sor Trondelag county	Norway	site 14	2	11	70	137	145	50	50	132	132	279	285	205	207	215	229	207	207	109	109	123	123	111	119	137	137	173	173	223	223	140	140	146	146	125	125	215	215	50	50	190	190	184	192	201	241
71	Ru15090_Tønsberg on mainland	Vestfold county	Norway	site 18	2	12	71	137	145	50	50	132	172	279	287	205	207	213	229	207	207	109	109	123	125	111	119	137	143	173	173	225	225	140	140	146	146	123	125	215	215	255	255	190	190	192	194	50	50
72	Ru15091_Tønsberg on mainland	Vestfold county	Norway	site 18	2	12	72	137	137	50	50	132	172	279	287	205	207	213	229	207	207	109	109	123	125	111	119	137	143	173	173	225	225	140	140	146	146	123	125	215	215	255	255	190	190	174	192	50	50
73	Ru15092_Tønsberg on mainland	Vestfold county	Norway	site 18	2	12	73	137	137	50	50	132	172	279	287	205	207	213	229	207	207	109	109	123	125	111	119	137	137	143	173	225	225	140	140	146	146	123	125	215	215	255	255	190	190	184	194	239	241
74	Ru15093_Tønsberg on mainland	Vestfold county	Norway	site 18	2	12	74	137	137	50	50	132	172	279	287	205	207	229	229	207	207	109	109	123	125	111	119	137	137	143	173	225	225	140	140	146	146	123	125	215	215	255	255	190	190	184	184	50	50
75	Ru15094_Tønsberg on mainland	Vestfold county	Norway	site 18	2	12	75	137	145	50	50	132	172	279	287	205	207	229	229	207	207	109	109	123	125	111	119	137	137	143	173	225	225	140	140	146	146	123	125	215	215	255	255	190	190	184	192	50	50
76	Ru15095_Tromso	Troms county	Norway	site 21	2	13	76	137	137	50	50	132	132	279	287	205	207	211	215	207	207	109	109	119	123	119	119	137	139	145	145	223	223	140	140	146	146	123	125	213	215	255	255	190	190	184	190	50	50
77	Ru15096_Tromso	Troms county	Norway	site 21	2	13	77	137	145	50	50	132	132	279	287	205	207	211	215	207	207	109	109	119	123	119	119	137	139	145	145	223	223	140	140	146	146	123	125	213	215	255	255	190	190	184	194	245	245
78	Ru15097_Tromso	Troms county	Norway	site 21	2	13	78	137	145	50	50	132	132	279	287	205	207	215	215	207	207	50	50	121	123	119	119	137	139	50	50	223	223	140	142	146	146	125	125	215	215	50	50	190	190	184	194	50	50
79	Ru15098_Tromso	Troms county	Norway	site 21	2	13	79	137	137	50	50	132	132	285	285	205	207	229	233	207	207	109	109	123	123	119	119	137	139	147	147	223	223	140	140	142	146	125	125	215	215	50	50	190	190	182	192	50	50
80	Ru15099_Tromso	Troms county	Norway	site 21	2	13	80	137	145	50	50	132	132	279	287	205	207	215	215	207	207	121	121	123	127	119	119	137	137	139	139	223	223	140	142	146	146	125	125	215	215	255	255	190	190	182	182	50	50
81	Ru15100_Alta	Finnmark county	Norway	site 22	2	14	81	137	145	50	50	132	132	279	285	205	207	229	233	207	207	109	109	123	123	119	119	137	139	143	143	223	223	140	140	142	146	125	125	213	213	50	50	50	50	184	194	50	50
82	Ru15101_Alta	Finnmark county	Norway	site 22	2	14	82	137	145	50	50	132	132	279	287	207	211	215	229	207	207	109	109	119	123	119	119	137	139	147	147	223	223	140	140	146	146	125	125	215	215	50	50	190	190	184	192	50	50
83	Ru15102_Alta	Finnmark county	Norway	site 22	2	14	83	137	145	50	50	132	132	279	287	205	207	215	229	207	207	103	109	121	121	111	119	137	137	137	137	223	223	140	140	172	172	125	125	213	213	50	50	190	190	184	194	50	50
84	Ru15103_Alta	Finnmark county	Norway	site 22	2	14	84	137	137	50	50	132	132	279	287	205	207	215	229	207	207	103	109	123	123	119	119	137	147	165	165	225	225	140	140	146	146	123	125	215	215	50	50	190	190	184	194	50	50
85	Ru15104_Alta	Finnmark county	Norway	site 22	2	14	85	137	145	50	50	132	132	279	285	205	207	211	229	207	207	109	109	123	123	111	119	143	143	165	173	223	223	140	140	146	146	125	125	213	213	50	50	190	190	184	184	50	50
86	Ru15105_Svensby	Troms county	Norway	site 23	2	15	86	137	145	50	50	132	138	279	287	205	207	211	215	207	207	121	121	123	123	119	119	143	147	169	175	223	223	140	142	146	172	125	125	215	215	50	50	190	190	182	194	50	50
87	Ru15106_Svensby	Troms county	Norway	site 23	2	15	87	137	145	50	50	132	138	279	287	205	207	211	215	207	207	103	109	123	123	119	119	137	139	143	143	223	223	140	140	146	146	125	125	213	215	255	255	190	190	182	182	50	50
88	Ru15107_Svensby	Troms county	Norway	site 23	2	15	88	137	145	50	50	132	138	279	287	205	207	211	215	207	207	103	109	123	123	119	119	137	139	143	143	223	223	140	140	146	146	125	125	213	215	255	255	190	190	184	184	50	50
89	Ru15108_Svensby	Troms county	Norway	site 23	2	15	89	137	145	50	50	132	138	279	287	205	207	211	215	207	207	103	109	123	123	119	119	137	139	143	143	223	223	140	140	146	146	125	125	213	215	255	255	190	190	184	192	50	50
90	Ru15109_Svensby	Troms county	Norway	site 23	2	15	90	137	137	50	50	132	138	279	287	205	207	211	215	207	207	121	121	121	121	119	119	143	169	175	175	223	223	140	142	146	172	125	125	215	215	50	50	190	190	184	192	205	245
91	Ru15110_Holt on road 87	Troms county	Norway	site 24	2	16	91	137	137	50	50	132	132	279	287	205	207	211	215	207	207	109	109	123	123	119	119	137	139	175	175	211	227	140	142	146	146	123	125	213	215	50	50	190	190	182	194	50	50
92	Ru15112_Holt on road 87	Troms county	Norway	site 24	2	16	92	137	145	50	50	132	138	279	287	205	207	211	215	207	207	109	109	123	123	119	119	137	139	167	167	223	223	140	140	146	146	125	125	215	215	50	50	190	190	184	192	50	50
93	Ru15113_Holt on road 87	Troms county	Norway	site 24	2	16	93	137	137	50	50	132	138	279	287	205	211	215	233	207	207	103	103	113	123	119	119	137	137	147	147	225	225	140	140	142	146	123	125	213	215	50	50	190	190	184	194	50	50
94	Ru15114_Holt on road 87	Troms county	Norway	site 24	2	16	94	137	149	50	50	132	138	279	287	205	207	221	229	207	207	103	109	113	123	119	119	137	137	147	147	221	223	140	140	142	146	125	125	215	215	50	50	190	190	182	196	50	50
95	Ru15115_along E10 from Narvik to Harstad	Troms county	Norway	site 25	2	17	95	137	145	50	50	132	138	279	285	205	207	211	215	207	207	109	109	119	123	119	119	137	137	139	147	223	223	140	140	146	146	123	125	215	215	255	255	190	190	174	194	50	50
96	Ru15116_along E10 from Narvik to Harstad	Troms county	Norway	site 25	2	17	96	137	137	50	50	132	138	279	285	205	207	215	231	207	207	103	109	123	123	119	119	137	137	139	139	195	195	140	142	146	146	125	125	215	215	255	255	190	190	184	194	243	243
97	Ru15117_along E10 from Narvik to Harstad	Troms county	Norway	site 25	2	17	97	137	137	50	50	132	132	279	285	205	207	229	229	207	207	103	109	123	123	111	119	137	137	139	139	223	227	140	140	146	172	125	125	215	215	50	50	190	190	184	194	50	50
98	Ru15118_along E10 from Narvik to Harstad	Troms county	Norway	site 25	2	17	98	50	50	50	50	132	132	285	285	205	207	229	229	207	207	103	109	123	123	111	119	137	137	139	139	223	223	140	140	146	172	125	125	215	215	50	50	190	190	184	190	50	50
99	Ru15119_along E10 from Narvik to Harstad	Troms county	Norway	site 25	2	17	99	137	137	50	50	132	132	279	287	205	207	221	229	207	207	113	113	121	123	119	119	137	137	147	147	227	227	140	142	146	172	125	125	215	215	50	50	190	190	182	182	50	50
100	Ru15120_Harstad	Troms county	Norway	site 26	2	18	100	137	145	50	50	132	132	279	285	205	207	213	215	207	207	109	109	123	123	119	119	137	137	147	173	223	223	140	140	146	146	123	125	215	215	255	255	190	190	192	194	50	50
101	Ru15121_Harstad	Troms county	Norway	site 26	2	18	101	50	50	50	50	132	148	50	50	205	207	211	215	207	207	103	109	123	127	119	119	137	137	50	50	50	50	140	140	146	146	123	123	215	215	50	50	190	190	182	188	50	50
102	Ru15122_Harstad	Troms county	Norway	site 26	2	18	102	137	145	50	50	132	132	279	285	215	215	50	50	207	207	50	50	50	50	119	119	137	137	143	153	223	223	50	50	50	50	123	125	50	50	50	50	190	190	184	192	50	50
103	Ru15123_Harstad	Troms county	Norway	site 26	2	18	103	137	145	50	50	132	132	279	285	205	207	211	215	207	207	109	109	123	123	119	119	137	137	173	173	225	225	50	50	50	50	123	125	215	215	50	50	50	50	184	192	50	50
104	Ru15124_Harstad	Troms county	Norway	site 26	2	18	104	137	145	50	50	132	132	281	285	205	207	215	229	207	207	103	109	123	123	111	119	137	137	147	147	223	223	140	140	146	146	125	125	215	215	255	255	190	190	184	184	50	50
105	Ru16131_Tromso_Kvaloya_R I	Troms county	Norway	Lenka 1	2	19	105	137	145	50	50	130	132	279	287	205	207	211	215	207	207	109	109	123	123	119	119	137	137	147	165	223	223	140	142	146	172	125	125	215	215	255	255	190	190	50	50	50	50
106	Ru16132_Tromso_Kvaloya_R I	Troms county	Norway	Lenka 1	2	19	106	137	137	155	161	130	138	279	287	205	211	215	217	207	207	109	109	123	123	119	119	137	137	147	165	195	223	140	142	146	146	125	125	215	215	50	50	190	190	174	194	50	50
107	Ru16133_Tromso_Kvaloya_R I	Troms county	Norway	Lenka 1	2	19	107	137	145	50	50	132	138	279	287	207	211	215	215	207	207	109	109	123	123	119	119	137	137	139	139	223	223	140	140	146	146	125	125	215	215	50	50	190	190	50	50	50	50
108	Ru16134_Tromso_Kvaloya_R I	Troms county	Norway	Lenka 1	2	19	108	137	145	50	50	132	132	279	287	207	207	215	221	235	239	109	109	123	123	119	119	137	137	149	165	223	225	140	140	146	146	125	125	215	215	50	50	190	190	174	174	50	50
109	Ru16135_Tromso_Kvaloya_R I	Troms county	Norway	Lenka 1	2	19	109	137	145	50	50	130	138	279	287	205	211	215	229	50	50	109	109	123	123	119	119	137	147	165	165	195	223	140	142	146	146	125	125	215	215	50	50	190	190	50	50	50	50
110	Ru16136_Tromso_Kvaloya_R I	Troms county	Norway	Lenka 1	2	19	110	137	145	50	50	130	138	279	287	207	207	211	229	207	207	103	109	123	123	119	119	139	143	165	173	225	225	140	140	146	146	123	123	215	215	257	257	190	190	184	184	50	50
111	Ru16137_Tromso_Kvaloya_R I	Troms county	Norway	Lenka 1	2	19	111	137	137	155	155	132	132	279	287	207	207	211	229	207	207	103	103	121	123	119	119	137	141	143	165	211	227	140	140	146	146	123	123	215	215	50	50	190	190	174	194	50	50
112	Ru16138_Tromso_Kvaloya_R II	Troms county	Norway	Lenka 2	2	20	112	137	145	50	50	130	132	279	287	205	207	215	229	207	207	50	50	50	50	50	50	50	50	50	50	211	227	140	140	146	146	125	125	215	215	50	50	190	190	50	50	50	50
113	Ru16139_Tromso_Kvaloya_R II	Troms county	Norway	Lenka 2	2	20	113	137	145	50	50	130	132	279	287	205	207	215	229	207	207	109	109	123	123	111	119	137	137	163	165	223	223	140	140	146	146	125	125	215	215	50	50	190	190	174	174	241	241
114	Ru16140_Tromso_Kvaloya_R II	Troms county	Norway	Lenka 2	2	20	114	137	145	50	50	132	138	279	287	205	207	211	229	207	207	109	109	123	123	119	119	137	139	165	165	223	223	140	142	146	146	125	125	215	215	255	255	190	190	50	50	50	50
115	Ru16141_Tromso_Kvaloya_R II	Troms county	Norway	Lenka 2	2	20	115	137	145	161	161	130	132	279	287	205	207	215	229	207	207	109	109	123	123	111	119	137	137	165	165	223	223	140	140	146	146	125	125	215	215	50	50	190	190	50	50	50	50
116	Ru16142_Tromso_Kvaloya_R III	Troms county	Norway	Lenka 3	2	21	116	137	137	50	50	130	138	279	287	205	207	211	229	207	207	109	109	123	123	119	119	137	137	165	165	50	50	50	50	50	50	125	125	50	50	50	50	50	50	50	50	50	50
117	Ru16144_Tromso_Kvaloya_R III	Troms county	Norway	Lenka 3	2	21	117	137	145	50	50	132	138	279	287	205	207	215	229	207	207	109	109	123	123	119	119	137	147	165	165	225	225	140	140	146	146	125	125	215	215	257	257	190	190	192	192	50	50
118	Ru16145_Tromso_Kvaloya_R IV	Troms county	Norway	Lenka 4	2	21	118	137	137	50	50	132	132	279	287	205	207	211	215	235	241	103	109	123	123	119	119	137	137	145	151	211	227	140	140	146	146	123	125	213	215	255	255	190	190	50	50	50	50
119	Ru16146_Tromso_mainland_RVII	Troms county	Norway		2	22	119	137	145	50	50	132	138	279	287	205	207	221	229	203	207	109	109	123	123	119	119	137	139	159	159	223	223	140	142	146	146	123	123	215	215	50	50	190	190	192	194	50	50
120	Ru16147_Tromso_mainland_RVII	Troms county	Norway		2	22	120	137	145	50	50	132	138	279	287	205	207	221	229	203	207	109	109	123	123	119	119	137	139	159	159	223	223	140	142	146	146	123	123	215	215	50	50	190	190	174	174	50	50
121	Ru16148_Tromso_mainland_RVII	Troms county	Norway		2	22	121	137	145	155	155	132	138	279	287	205	207	221	229	203	207	109	109	123	123	119	119	137	137	159	159	223	223	140	142	146	146	123	123	215	215	50	50	190	190	50	50	241	241
122	Ru16149_Tromso_mainland_RVIII	Troms county	Norway	Lenka 6	2	23	122	137	137	50	50	132	138	279	287	205	211	215	221	235	241	109	109	123	123	119	119	137	137	139	139	211	227	140	140	146	146	123	125	215	215	50	50	190	190	194	194	50	50
123	Ru16150_Tromso_mainland_RVIII	Troms county	Norway	Lenka 6	2	23	123	137	137	50	50	132	138	279	287	205	211	215	221	239	239	109	109	123	123	119	119	137	137	139	139	211	227	140	142	146	146	123	125	215	215	50	50	190	190	50	50	50	50
124	Ru16151_Tromso_mainland_RVIII	Troms county	Norway	Lenka 6	2	23	124	137	137	155	161	132	138	279	287	205	211	215	221	236	236	109	109	123	123	119	119	137	137	139	139	211	227	140	142	146	146	123	125	215	215	50	50	190	190	184	184	50	50
125	Ru16152_Tromso_mainland_RVIII	Troms county	Norway	Lenka 6	2	23	125	137	137	50	50	132	138	279	287	205	211	215	221	235	235	109	109	123	123	119	119	137	137	147	173	211	227	140	140	146	172	123	125	215	215	50	50	190	190	50	50	50	50
126	Ru16153_Tromso_mainland_RVIII	Troms county	Norway	Lenka 6	2	23	126	137	137	155	155	132	138	279	287	205	211	215	221	203	203	109	109	123	123	119	119	137	137	139	139	211	227	140	140	146	146	123	125	215	215	50	50	190	190	184	184	50	50
127	Ru16154_Tromso_mainland_RIX	Troms county	Norway	Lenka 7	2	24	127	137	145	159	159	132	138	279	287	205	207	215	229	207	207	103	109	121	121	119	119	137	137	149	173	223	223	140	140	146	146	125	125	213	215	50	50	190	190	50	50	245	245
128	Ru16155_Tromso_mainland_RIX	Troms county	Norway	Lenka 7	2	24	128	137	145	50	50	132	138	279	287	205	207	221	229	207	207	103	103	121	121	119	119	137	137	147	147	223	223	140	142	146	146	125	125	213	215	50	50	190	190	174	174	50	50
129	Ru16157_Tromso_mainland_RIX	Troms county	Norway	Lenka 7	2	24	129	137	137	155	155	132	138	50	50	205	207	221	229	207	207	103	103	121	121	119	119	137	137	147	147	223	227	140	142	146	146	125	125	50	50	50	50	190	190	50	50	50	50
130	Ru16158_Tromso_mainland_RIX	Troms county	Norway	Lenka 7	2	24	130	137	145	50	50	132	138	279	287	205	207	211	221	207	207	103	109	123	123	119	119	137	137	139	139	223	223	140	140	146	146	125	125	215	215	50	50	190	190	50	50	50	50
131	Ru16159_Colesdalen_R XI	Svalbard	Svalbard		3	25	131	137	145	155	161	132	138	279	287	205	207	211	215	207	207	109	109	123	123	119	119	137	147	165	165	223	223	140	140	146	146	125	125	215	215	50	50	190	190	192	192	50	50
132	Ru16161_Colesdalen_R XI	Svalbard	Svalbard		3	25	132	137	145	161	161	132	138	279	287	205	207	211	215	207	207	109	109	123	123	119	119	137	147	165	165	223	223	140	140	146	146	125	125	215	215	50	50	190	190	174	174	50	50
133	Ru16163_Colesdalen_R XI	Svalbard	Svalbard		3	25	133	137	145	50	50	132	138	279	287	205	207	211	215	207	207	109	109	123	123	119	119	137	147	165	165	223	223	140	140	146	146	125	125	215	215	50	50	190	190	182	182	50	50
134	Ru16165_Colesdalen_R XI	Svalbard	Svalbard		3	25	134	137	145	50	50	132	138	279	287	205	207	211	215	207	207	109	109	123	123	119	119	137	147	165	165	223	223	140	140	146	146	125	125	215	215	50	50	190	190	174	192	50	50
135	Ru16166_Colesdalen_R XII	Svalbard	Svalbard		3	26	135	137	145	155	155	132	132	279	287	205	207	211	215	207	207	109	109	123	123	119	119	137	147	173	173	223	223	140	140	146	146	125	125	215	215	50	50	190	190	50	50	50	50
136	Ru16167_Colesdalen_R XII	Svalbard	Svalbard		3	26	136	137	145	50	50	132	132	279	287	205	207	211	215	207	207	109	109	123	123	119	119	137	147	173	173	223	223	140	140	146	146	125	125	215	215	50	50	190	190	180	184	50	50
137	Ru16168_Colesdalen_R XII	Svalbard	Svalbard		3	26	137	137	145	50	50	132	132	279	287	205	207	211	215	207	207	109	109	123	123	119	119	137	147	173	173	223	223	140	140	146	146	125	125	215	215	50	50	190	190	50	50	50	50
138	Ru16169_Colesdalen_R XII	Svalbard	Svalbard		3	26	138	137	145	155	155	132	132	279	287	205	207	211	215	207	207	109	109	123	123	119	119	137	147	173	173	223	223	140	140	146	146	125	125	215	215	50	50	190	190	184	194	50	50
139	Ru16170_Colesdalen_R XII	Svalbard	Svalbard		3	26	139	137	145	50	50	132	132	279	287	205	207	211	215	235	235	109	109	123	123	119	119	137	147	173	173	223	223	140	140	146	146	125	125	215	215	50	50	190	190	50	50	50	50
140	Ru16171_Colesdalen_R XIII	Svalbard	Svalbard		3	27	140	137	145	50	50	132	132	279	287	205	207	211	215	207	207	103	103	123	123	119	119	137	147	173	173	223	223	140	140	146	146	125	125	215	215	50	50	190	190	186	194	50	50
141	Ru16172_Colesdalen_R XIII	Svalbard	Svalbard		3	27	141	137	145	50	50	132	132	279	287	205	207	211	215	207	207	103	103	123	123	119	119	137	147	173	173	223	223	140	140	146	146	125	125	215	215	50	50	190	190	50	50	50	50
142	Ru16173_Colesdalen_R XIII	Svalbard	Svalbard		3	27	142	137	145	50	50	132	132	279	287	205	207	211	215	207	207	103	103	123	123	119	119	137	147	173	173	223	223	140	140	146	146	125	125	215	215	50	50	190	190	180	180	50	50
143	Ru16174_Colesdalen_R XIII	Svalbard	Svalbard		3	27	143	137	145	153	155	132	132	279	287	205	207	211	215	235	235	103	103	123	123	119	119	137	147	173	173	223	223	140	140	146	146	125	125	215	215	50	50	190	190	50	50	50	50
144	Ru16175_Colesdalen_R XIII	Svalbard	Svalbard		3	27	144	137	145	161	161	132	132	279	287	205	207	211	215	235	235	103	103	123	123	119	119	137	147	173	173	223	223	140	140	146	146	125	125	215	215	50	50	190	190	50	50	50	50
145	Ru16176_Colesdalen_R XIV	Svalbard	Svalbard		3	28	145	137	145	50	50	132	132	279	287	205	207	211	215	207	207	103	103	123	123	119	119	137	147	173	173	223	223	140	140	146	146	125	125	215	215	50	50	190	190	174	174	50	50
146	Ru16177_Colesdalen_R XIV	Svalbard	Svalbard		3	28	146	137	145	50	50	132	132	279	287	205	207	211	215	207	207	103	103	123	123	119	119	137	147	173	173	223	223	140	140	146	146	125	125	215	215	50	50	190	190	50	50	50	50
147	Ru16179_Colesdalen_R XIV	Svalbard	Svalbard		3	28	147	137	145	50	50	132	132	279	287	205	207	211	215	207	207	103	103	123	123	119	119	137	147	173	173	223	223	140	140	146	146	125	125	215	215	50	50	190	190	50	50	50	50
148	Ru16180_Colesdalen_R XIV	Svalbard	Svalbard		3	28	148	137	145	161	161	132	132	279	287	205	207	211	215	207	207	103	103	123	123	119	119	137	147	173	173	223	223	140	140	146	146	125	125	215	215	50	50	190	190	184	184	50	50
149	Ru16181_Colesdalen_R XV	Svalbard	Svalbard		3	29	149	137	145	153	155	132	132	279	287	205	207	211	215	239	239	103	103	123	123	119	119	137	147	173	173	223	223	140	140	146	146	125	125	215	215	50	50	190	190	50	50	50	50
150	Ru16182_Colesdalen_R XV	Svalbard	Svalbard		3	29	150	137	137	155	155	132	132	279	287	205	207	211	215	237	237	103	103	123	123	119	119	137	147	173	173	223	223	140	140	146	146	125	125	215	215	50	50	190	190	194	194	50	50
151	Ru16183_Colesdalen_R XV	Svalbard	Svalbard		3	29	151	137	145	50	50	132	132	279	287	205	207	211	215	233	233	103	103	123	123	119	119	137	147	173	173	223	223	140	140	146	146	125	125	215	215	50	50	190	190	182	182	50	50
152	Ru16184_Colesdalen_R XV	Svalbard	Svalbard		3	29	152	137	145	50	50	132	132	279	287	205	207	211	215	207	207	103	103	123	123	119	119	137	147	173	173	223	227	140	140	146	146	125	125	215	215	50	50	190	190	190	194	50	50
153	Ru16185_Colesdalen_R XV	Svalbard	Svalbard		3	29	153	137	145	155	155	132	132	279	287	205	207	211	215	207	207	103	103	123	123	119	119	137	147	173	173	223	223	140	140	146	146	125	125	215	215	50	50	190	190	178	178	50	50
154	Ru16186_Colesdalen_R XVI	Svalbard	Svalbard		3	30	154	137	145	155	161	132	132	279	287	205	207	211	215	207	207	103	103	123	123	119	119	137	147	173	173	223	223	140	140	146	146	125	125	215	215	50	50	190	190	50	50	50	50
155	Ru16188_Colesdalen_R XVI	Svalbard	Svalbard		3	30	155	137	145	155	155	132	132	275	287	205	207	211	215	207	239	103	103	123	123	119	119	137	147	173	173	223	225	140	140	146	146	125	125	215	215	50	50	190	190	182	182	50	50
156	Ru16189_Colesdalen_R XVI	Svalbard	Svalbard		3	30	156	137	145	155	155	132	132	275	287	205	207	211	215	207	207	103	103	123	123	119	119	137	147	173	173	223	223	140	140	146	146	125	125	215	215	50	50	190	190	50	50	50	50
157	Ru16190_Colesdalen_R XVI	Svalbard	Svalbard		3	30	157	137	145	155	155	132	132	275	285	205	207	211	215	207	207	103	103	123	123	119	119	137	147	173	173	223	223	140	140	146	146	125	125	215	215	50	50	190	190	182	182	50	50
158	Ru16191_Colesdalen_R XVII	Svalbard	Svalbard		3	31	158	137	145	50	50	132	132	275	285	205	207	211	215	207	207	103	103	123	123	119	119	137	147	165	165	223	223	140	140	146	146	125	125	215	215	50	50	190	190	184	184	50	50
159	Ru16192_Colesdalen_R XVII	Svalbard	Svalbard		3	31	159	137	137	155	155	132	132	279	287	205	207	211	215	207	241	103	103	123	123	119	119	137	147	165	165	223	223	140	140	146	146	125	125	215	215	50	50	190	190	182	182	50	50
160	Ru16193_Colesdalen_R XVII	Svalbard	Svalbard		3	31	160	137	145	50	50	132	132	279	287	205	207	211	215	207	207	103	103	123	123	119	119	137	147	165	165	223	223	140	140	146	146	125	125	215	215	50	50	190	190	184	184	50	50
161	Ru16194_Colesdalen_R XVII	Svalbard	Svalbard		3	31	161	137	137	155	155	132	132	279	287	205	207	211	215	207	239	103	103	123	123	119	119	137	147	165	165	223	223	140	140	146	146	125	125	215	215	50	50	190	190	50	50	50	50
162	Ru16195_Colesdalen_R XVII	Svalbard	Svalbard		3	31	162	137	137	155	155	132	132	279	287	205	207	211	215	207	235	103	103	123	123	119	119	137	147	165	165	223	223	140	140	146	146	125	125	215	215	50	50	190	190	50	50	50	50
[truncated: 14 more columns]
