# Supplementary material for: Genetic differentiation of Rubus chamaemorus populations in the Czech Republic and Norway after the last glacial period
Source: Ecol Evol. 2018 May 2;8(11):5701–11. doi: 10.1002/ece3.4101 (PMC6010844; doi:10.1002/ece3.4101)
Supplement: Supplementary file 5 [file ECE3-8-5701-s005.xlsx]

## Sheet: List1
K	1	2	3	4	5	6	7	8	9	10		ln (p)	var ln (p)	ln´(p)	ln´´(p)	abs (ln´´(p))	delta p
1	-7177.4	-7177.4	-7177.7	-7178.5	-7177.9	-7177.4	-7177.6	-7178.3	-7177.3	-7177.6		-7177.71	0.406749
2	-6570.2	-6582.3	-6574.7	-6585.3	-6582	-6572.8	-6580.8	-6566.7	-6580.2	-6570.9		-6576.59	6.30211	601.12	-219.58	219.58	348.423
3	-6206.1	-6203.4	-6186.3	-6200	-6208.4	-6174.3	-6205.2	-6201.6	-6181.4	-6183.8		-6195.05	12.2949	381.54	-130.08	130.08	105.8
4	-5940.2	-5904.3	-5955.8	-5955.2	-5953.5	-5941.1	-5956.6	-5951	-5957.2	-5921		-5943.59	17.8363	251.46	-18.65	18.65	10.4562
5	-5690.1	-5695.9	-5767.8	-5700	-5694.7	-5699.6	-5689.7	-5703.1	-5688.1	-5778.8		-5710.78	33.4075	232.81	-32.8	32.8	9.81814
6	-5510.7	-5503.2	-5509.5	-5525.2	-5501.8	-5528.5	-5503.4	-5509.1	-5513.3	-5503		-5510.77	9.34429	200.01	-133.84	133.84	143.232
7	-5459.4	-5543	-5390.8	-5390.3	-5456.1	-5421.5	-5559.8	-5407.1	-5390.3	-5427.7		-5444.6	61.7538	66.17	43.71	43.71	7.07811
8	-5310.6	-5284.2	-5299.8	-5281.4	-5298.8	-5274.5	-5311	-5613.5	-5326.4	-5347		-5334.72	100.341	109.88	-29.53	29.53	2.94298
9	-5277.1	-5255.5	-5292.7	-5211.7	-5386.7	-5211.1	-5247.3	-5227.3	-5216.1	-5218.2		-5254.37	54.515	80.35	6.41	6.41	1.17582
10	-5155	-5181.9	-5164.9	-5149.7	-5196.2	-5144.4	-5117.9	-5205	-5204.7	-5156.4		-5167.61	28.709	86.76	-86.57	86.57	30.1543
11	-5115.7	-5154.1	-5127.9	-5094.9	-5087.3	-5367.7	-5084	-5145.6	-5409	-5088		-5167.42	119.4	0.19	39.16	39.16	3.27972
12	-5151.9	-5122.9	-5203.8	-5126.1	-5126.2	-5093	-5137.1	-5048.1	-5066.5	-5205.1		-5128.07	51.3897	39.35	-198.4	198.4	38.6069
13	-5520	-5513.4	-5556.9	-5092.8	-5320.2	-5019.5	-5565.4	-5128.6	-5007	-5147.4		-5287.12	233.155	-159.05	272.74	272.74	11.6978
14	-5033.5	-5496.8	-5055.2	-5051	-5052	-5545.6	-5136.7	-5235.5	-5071.8	-5056.2		-5173.43	193.116	113.69	-325.82	325.82	16.8717
15	-5202.1	-5288.6	-5180	-5167.3	-5395	-6169	-5196.3	-5101.4	-5493.5	-5662.4		-5385.56	325.18	-212.13	212.13	212.13	6.52347
16	-5100.1	-5342.4	-5227.1	-5417	-5568.8	-5352.9	-5504.3	-5062.4	-5143.6	-5470.2		-5318.88	177.598	66.68	-66.68	66.68	3.75454
17	-4999.1	-5329.8	-5219.3	-5303	-5351.4	-5018	-5960	-5933.7	-5085.5	-5298.4		-5349.82	339.687	-30.94	30.94	30.94	0.910839
18	-5137.9	-5086.8	-5615.9	-5305.7	-5705.5	-5261.5	-5327.9	-5250	-5307	-5178		-5317.62	197.927	32.2	-32.2	32.2	1.62686
19	-6841.8	-5569.4	-6214.5	-6200	-5261.6	-5195.5	-5472.8	-5445	-5163.7	-5158.8		-5652.31	573.159	-334.69	334.69	334.69	5.83939
20	-5344.7	-6608.5	-6553	-5678.4	-5408.9	-5278	-5346.6	-5473.1	-5751.7	-6479.7		-5792.26	542.051	-139.95	139.95	139.95	2.58186
