# Supplementary material for: Genetic differentiation of Rubus chamaemorus populations in the Czech Republic and Norway after the last glacial period
Source: Ecol Evol. 2018 May 2;8(11):5701–11. doi: 10.1002/ece3.4101 (PMC6010844; doi:10.1002/ece3.4101)
Supplement: Supplementary file 6 [file ECE3-8-5701-s006.xlsx]

## Sheet: List1
------------------------
Population	pairwise	FSTs
------------------------
	EK1	EK2	WK1	WK2	WK3	WK4	WK5	SN1	SN2	SN3	SN4	SN5	NN1	NN2	NN3	NN4	NN5	NN6	NN7	NN8	NN9	NN10	NN11	NN12	S1	S2	S3	S4	S5	S6	S7
EK1	0
EK2	0.32065	0
WK1	0.36923	0.26249	0
WK2	0.42592	0.29198	0.05	0
WK3	0.39726	0.27945	0.08808	0.09219	0
WK4	0.39602	0.21074	0.2327	0.23568	0.17626	0
WK5	0.36108	0.16881	0.18645	0.19538	0.14155	0.13994	0
SN1	0.43046	0.17446	0.36282	0.36389	0.36518	0.24951	0.24952	0
SN2	0.38691	0.195	0.32224	0.35666	0.33661	0.30028	0.21313	0.19018	0
SN3	0.43608	0.14161	0.33741	0.36158	0.33391	0.1993	0.19946	0.07602	0.15244	0
SN4	0.45239	0.17374	0.35406	0.36933	0.3225	0.28983	0.24373	0.16944	0.17245	0.09122	0
SN5	0.41735	0.26589	0.3729	0.42671	0.42258	0.30343	0.34889	0.24675	0.25787	0.21491	0.18551	0
NN1	0.45305	0.2174	0.32118	0.37493	0.34332	0.2412	0.22341	0.35162	0.28269	0.23928	0.33086	0.39654	0
NN2	0.4008	0.18059	0.32367	0.37441	0.35503	0.26745	0.24795	0.30086	0.32652	0.29185	0.31965	0.35132	0.31285	0
NN3	0.32856	0.16185	0.20419	0.28239	0.28576	0.2466	0.20788	0.29548	0.25858	0.31749	0.32189	0.31544	0.29335	0.13988	0
NN4	0.32304	0.07749	0.22309	0.27156	0.20745	0.10747	0.098	0.17581	0.14187	0.1132	0.11937	0.21041	0.11263	0.08032	0.10469	0
NN5	0.34851	0.13371	0.26504	0.32451	0.23901	0.14336	0.10934	0.29093	0.26028	0.20048	0.17822	0.24519	0.18025	0.23725	0.20716	-0.03645	0
NN6	0.28366	0.12617	0.22971	0.28929	0.20131	0.14403	0.10044	0.2152	0.19197	0.16927	0.18825	0.25609	0.17282	0.12676	0.11558	-0.05048	-0.02551	0
NN7	0.39448	0.12462	0.33942	0.35404	0.3601	0.27019	0.23234	0.13463	0.11321	0.06394	0.03232	0.15873	0.31788	0.28529	0.26162	0.13231	0.2034	0.13679	0
NN8	0.36579	0.11459	0.24295	0.24445	0.19787	0.15017	0.11106	0.14677	0.13336	0.0379	0.0267	0.17906	0.16638	0.24218	0.21647	0.01734	0.06512	0.0801	0.0078	0
NN9	0.39859	0.18353	0.27111	0.30312	0.24511	0.12186	0.16434	0.15396	0.15593	0.05765	0.15331	0.23018	0.18565	0.24283	0.23601	0.02598	0.10686	0.09732	0.11267	0.10539	0
NN10	0.38447	0.17618	0.31627	0.32609	0.25582	0.186	0.17835	0.1608	0.14072	0.1114	0.06117	0.17261	0.20954	0.29009	0.25625	0.03859	0.10569	0.14287	0.04203	0.04108	0.08934	0
NN11	0.33013	0.13419	0.26324	0.30028	0.23818	0.18547	0.16827	0.19967	0.15133	0.09381	0.08001	0.19682	0.22163	0.24546	0.22745	0.0169	0.0831	0.08798	0.03452	0.04521	0.04514	0.0197	0
NN12	0.36868	0.11725	0.25524	0.2926	0.25385	0.15653	0.15502	0.07497	0.06262	0.02158	0.05667	0.13837	0.14994	0.1852	0.17908	-0.02164	0.11779	0.09833	0.00808	0.02273	0.01868	0.00988	-0.00027	0
S1	0.41886	0.23339	0.3542	0.41474	0.35222	0.25785	0.21413	0.35112	0.30963	0.27283	0.28613	0.35034	0.3426	0.27573	0.32723	0.06231	0.07097	0.05121	0.27036	0.2123	0.09966	0.23059	0.15839	0.19691	0
S2	0.42049	0.22971	0.37666	0.42416	0.3754	0.30269	0.23268	0.37346	0.33615	0.29021	0.26749	0.36487	0.36613	0.28824	0.34479	0.08284	0.09102	0.07738	0.25926	0.21198	0.15366	0.21525	0.13752	0.22167	-0.02686	0
S3	0.49213	0.22982	0.45616	0.48281	0.45006	0.2954	0.2343	0.35802	0.30138	0.21655	0.33186	0.44198	0.28467	0.33451	0.3925	0.15566	0.2072	0.16702	0.29851	0.24087	0.16895	0.24332	0.2207	0.22957	0.24019	0.1981	0
S4	0.48421	0.20556	0.44725	0.47598	0.44589	0.27837	0.21842	0.34433	0.28344	0.19253	0.31727	0.43403	0.26984	0.366	0.40052	0.15663	0.18605	0.15618	0.28325	0.2179	0.14051	0.21976	0.19629	0.20528	0.22353	0.20073	-0.08078	0
S5	0.48795	0.2307	0.44427	0.46984	0.43154	0.30018	0.22815	0.35514	0.27928	0.22238	0.31964	0.44091	0.26331	0.3169	0.36926	0.14265	0.20882	0.16817	0.30203	0.23332	0.18738	0.23984	0.22396	0.22129	0.26684	0.23063	-0.04883	-0.0412	0
S6	0.50371	0.22221	0.44927	0.46514	0.44328	0.33077	0.23469	0.37881	0.26774	0.24545	0.31757	0.47027	0.25143	0.38438	0.39585	0.17879	0.22796	0.1961	0.31221	0.22623	0.21578	0.23714	0.23438	0.22902	0.32773	0.29437	0.02273	-0.00866	-0.02426	0
S7	0.4983	0.22319	0.44912	0.47249	0.444	0.35167	0.23548	0.3838	0.28188	0.24099	0.34042	0.47813	0.26367	0.361	0.41328	0.1668	0.24348	0.19643	0.34064	0.23003	0.2286	0.25146	0.2437	0.23152	0.34391	0.30098	0.00161	-0.00518	-0.03512	-0.05234	0
	0.402625	0.182877	0.294438	0.333723	0.304585	0.223829	0.193959
------------
FST	P	values
------------
Number	of	permutations	:	1023
	EK1	EK2	WK1	WK2	WK3	WK4	WK5	SN1	SN2	SN3	SN4	SN5	NN1	NN2	NN3	NN4	NN5	NN6	NN7	NN8	NN9	NN10	NN11	NN12	S1	S2	S3	S4	S5	S6	S7
EK1	*
EK2	0.00000+-0.0000	*
WK1	0.00000+-0.0000	0.00000+-0.0000	*
WK2	0.00000+-0.0000	0.00000+-0.0000	0.00391+-0.0019	*
WK3	0.00098+-0.0010	0.00000+-0.0000	0.00195+-0.0014	0.00195+-0.0014	*
WK4	0.00293+-0.0016	0.01172+-0.0039	0.00684+-0.0030	0.00879+-0.0025	0.04004+-0.0059	*
WK5	0.00000+-0.0000	0.00195+-0.0014	0.00000+-0.0000	0.00000+-0.0000	0.01074+-0.0039	0.00879+-0.0032	*
SN1	0.00000+-0.0000	0.00000+-0.0000	0.00293+-0.0016	0.00098+-0.0010	0.01074+-0.0033	0.02148+-0.0058	0.00195+-0.0014	*
SN2	0.00000+-0.0000	0.00098+-0.0010	0.00098+-0.0010	0.00000+-0.0000	0.01562+-0.0034	0.01953+-0.0048	0.00195+-0.0014	0.01074+-0.0026	*
SN3	0.00000+-0.0000	0.00098+-0.0010	0.00000+-0.0000	0.00195+-0.0014	0.00977+-0.0029	0.02051+-0.0041	0.00098+-0.0010	0.01172+-0.0033	0.02344+-0.0046	*
SN4	0.00000+-0.0000	0.00195+-0.0014	0.00098+-0.0010	0.00000+-0.0000	0.01562+-0.0034	0.02344+-0.0048	0.00000+-0.0000	0.00977+-0.0026	0.03418+-0.0054	0.01758+-0.0037	*
SN5	0.00000+-0.0000	0.00000+-0.0000	0.00293+-0.0016	0.00195+-0.0014	0.00977+-0.0026	0.01367+-0.0034	0.00195+-0.0014	0.00488+-0.0020	0.00879+-0.0025	0.00977+-0.0029	0.00293+-0.0016	*
NN1	0.00195+-0.0014	0.00293+-0.0016	0.00391+-0.0019	0.00293+-0.0016	0.02734+-0.0043	0.03613+-0.0064	0.00098+-0.0010	0.00781+-0.0024	0.00879+-0.0029	0.00879+-0.0032	0.01758+-0.0031	0.00684+-0.0023	*
NN2	0.00000+-0.0000	0.00000+-0.0000	0.00293+-0.0016	0.00098+-0.0010	0.00879+-0.0032	0.01367+-0.0042	0.00293+-0.0022	0.01172+-0.0033	0.01367+-0.0039	0.01074+-0.0026	0.00781+-0.0028	0.00488+-0.0020	0.01172+-0.0041	*
NN3	0.00391+-0.0019	0.00781+-0.0028	0.00293+-0.0016	0.00195+-0.0014	0.04004+-0.0063	0.09961+-0.0065	0.01270+-0.0034	0.01270+-0.0031	0.02539+-0.0045	0.01660+-0.0039	0.01562+-0.0037	0.02832+-0.0052	0.02832+-0.0056	0.02148+-0.0040	*
NN4	0.00391+-0.0023	0.02246+-0.0044	0.00391+-0.0019	0.00879+-0.0029	0.03223+-0.0044	0.09180+-0.0083	0.02637+-0.0052	0.01953+-0.0055	0.05273+-0.0067	0.01074+-0.0030	0.04395+-0.0059	0.01172+-0.0033	0.05664+-0.0077	0.02051+-0.0038	0.09180+-0.0085	*
NN5	0.00098+-0.0010	0.00293+-0.0016	0.00293+-0.0016	0.00000+-0.0000	0.02539+-0.0047	0.05469+-0.0057	0.00684+-0.0027	0.00781+-0.0028	0.01758+-0.0039	0.00781+-0.0028	0.02637+-0.0059	0.00488+-0.0020	0.03223+-0.0054	0.00684+-0.0027	0.03125+-0.0059	0.31543+-0.0149	*
NN6	0.00000+-0.0000	0.00000+-0.0000	0.00000+-0.0000	0.00000+-0.0000	0.00391+-0.0019	0.00781+-0.0028	0.00195+-0.0014	0.00293+-0.0016	0.00879+-0.0029	0.00195+-0.0014	0.00195+-0.0014	0.00098+-0.0010	0.00977+-0.0029	0.00098+-0.0010	0.01465+-0.0046	0.93652+-0.0088	0.57227+-0.0110	*
NN7	0.00098+-0.0010	0.00098+-0.0010	0.00391+-0.0019	0.00098+-0.0010	0.00684+-0.0023	0.02246+-0.0056	0.00098+-0.0010	0.01074+-0.0030	0.05078+-0.0077	0.01953+-0.0046	0.06738+-0.0057	0.00781+-0.0024	0.01465+-0.0031	0.00684+-0.0027	0.01367+-0.0034	0.01953+-0.0046	0.02246+-0.0042	0.00195+-0.0014	*
NN8	0.00000+-0.0000	0.00391+-0.0019	0.00098+-0.0010	0.00098+-0.0010	0.00684+-0.0023	0.02051+-0.0045	0.00488+-0.0020	0.01074+-0.0033	0.05957+-0.0070	0.06348+-0.0080	0.18359+-0.0101	0.00391+-0.0019	0.00488+-0.0025	0.00586+-0.0022	0.02246+-0.0042	0.26270+-0.0160	0.04688+-0.0052	0.02344+-0.0036	0.25293+-0.0141	*
NN9	0.00000+-0.0000	0.00000+-0.0000	0.00098+-0.0010	0.00098+-0.0010	0.01270+-0.0034	0.02051+-0.0047	0.00195+-0.0014	0.01172+-0.0033	0.00781+-0.0024	0.01074+-0.0033	0.00684+-0.0023	0.00879+-0.0025	0.00293+-0.0016	0.00586+-0.0026	0.01660+-0.0037	0.05371+-0.0068	0.00586+-0.0022	0.00098+-0.0010	0.01270+-0.0039	0.00879+-0.0029	*
NN10	0.00000+-0.0000	0.00195+-0.0014	0.00098+-0.0010	0.00000+-0.0000	0.00879+-0.0025	0.01660+-0.0042	0.00098+-0.0010	0.00586+-0.0022	0.01855+-0.0036	0.00781+-0.0034	0.06055+-0.0070	0.00781+-0.0028	0.00488+-0.0020	0.00586+-0.0022	0.01465+-0.0037	0.15430+-0.0122	0.01660+-0.0039	0.00293+-0.0016	0.11719+-0.0095	0.17773+-0.0107	0.00879+-0.0025	*
NN11	0.00000+-0.0000	0.00098+-0.0010	0.00293+-0.0016	0.00195+-0.0014	0.01172+-0.0030	0.01660+-0.0048	0.00195+-0.0014	0.00586+-0.0026	0.01953+-0.0033	0.01367+-0.0034	0.03027+-0.0047	0.00391+-0.0023	0.00586+-0.0022	0.00684+-0.0034	0.01758+-0.0039	0.24512+-0.0175	0.03906+-0.0066	0.00586+-0.0022	0.08008+-0.0078	0.16406+-0.0122	0.04980+-0.0070	0.28125+-0.0127	*
NN12	0.00000+-0.0000	0.01074+-0.0046	0.00195+-0.0014	0.00488+-0.0020	0.01855+-0.0044	0.03711+-0.0050	0.00488+-0.0020	0.00684+-0.0023	0.08496+-0.0103	0.09473+-0.0090	0.04004+-0.0051	0.00586+-0.0022	0.03223+-0.0058	0.00488+-0.0020	0.02930+-0.0050	0.52832+-0.0117	0.02441+-0.0050	0.01562+-0.0031	0.18555+-0.0109	0.18652+-0.0120	0.02441+-0.0043	0.27441+-0.0186	0.25684+-0.0154	*
S1	0.00000+-0.0000	0.00098+-0.0010	0.00195+-0.0014	0.00391+-0.0019	0.03711+-0.0057	0.01660+-0.0042	0.00195+-0.0014	0.00977+-0.0033	0.02246+-0.0037	0.00781+-0.0028	0.01367+-0.0031	0.01074+-0.0033	0.02539+-0.0051	0.00781+-0.0028	0.02734+-0.0055	0.02832+-0.0037	0.05957+-0.0071	0.08887+-0.0084	0.00781+-0.0024	0.01758+-0.0039	0.00879+-0.0035	0.00684+-0.0023	0.00684+-0.0023	0.02539+-0.0056	*
S2	0.00000+-0.0000	0.00000+-0.0000	0.00391+-0.0019	0.00098+-0.0010	0.00195+-0.0014	0.02539+-0.0051	0.00098+-0.0010	0.00977+-0.0033	0.01074+-0.0030	0.00488+-0.0020	0.00879+-0.0029	0.00684+-0.0023	0.00879+-0.0025	0.00879+-0.0025	0.02246+-0.0049	0.02344+-0.0046	0.00977+-0.0029	0.00684+-0.0023	0.00293+-0.0016	0.01172+-0.0033	0.01172+-0.0036	0.00586+-0.0026	0.01172+-0.0036	0.01367+-0.0039	0.02148+-0.0038	*
S3	0.00098+-0.0010	0.00195+-0.0014	0.00098+-0.0010	0.00195+-0.0014	0.00684+-0.0030	0.01562+-0.0034	0.00000+-0.0000	0.00586+-0.0022	0.01074+-0.0033	0.00781+-0.0028	0.00586+-0.0026	0.00781+-0.0028	0.01172+-0.0036	0.00879+-0.0029	0.01270+-0.0031	0.01855+-0.0048	0.01172+-0.0030	0.00391+-0.0023	0.00977+-0.0026	0.00781+-0.0028	0.00879+-0.0029	0.00488+-0.0020	0.00879+-0.0025	0.00684+-0.0030	0.00879+-0.0029	0.00977+-0.0029	*
S4	0.00098+-0.0010	0.00098+-0.0010	0.00293+-0.0016	0.00195+-0.0014	0.02832+-0.0049	0.02734+-0.0043	0.00195+-0.0014	0.00977+-0.0033	0.00977+-0.0038	0.00977+-0.0029	0.00977+-0.0029	0.00684+-0.0027	0.02441+-0.0041	0.00586+-0.0022	0.04004+-0.0079	0.02539+-0.0053	0.02441+-0.0041	0.00684+-0.0023	0.01074+-0.0026	0.00391+-0.0019	0.00879+-0.0035	0.01660+-0.0034	0.00391+-0.0019	0.02441+-0.0055	0.02637+-0.0057	0.00977+-0.0036	0.43359+-0.0171	*
S5	0.00000+-0.0000	0.00000+-0.0000	0.00000+-0.0000	0.00098+-0.0010	0.00488+-0.0020	0.02441+-0.0051	0.00000+-0.0000	0.00684+-0.0023	0.01172+-0.0030	0.00879+-0.0032	0.01270+-0.0037	0.00781+-0.0024	0.01270+-0.0031	0.00586+-0.0026	0.01270+-0.0039	0.01367+-0.0031	0.01074+-0.0026	0.00293+-0.0022	0.00879+-0.0038	0.00977+-0.0029	0.00586+-0.0022	0.00488+-0.0025	0.00977+-0.0033	0.00586+-0.0022	0.00391+-0.0019	0.00391+-0.0019	0.36230+-0.0143	0.10449+-0.0115	*
S6	0.00098+-0.0010	0.00195+-0.0014	0.00293+-0.0016	0.00098+-0.0010	0.03125+-0.0065	0.03711+-0.0056	0.00391+-0.0019	0.00391+-0.0019	0.00586+-0.0022	0.00391+-0.0019	0.01562+-0.0042	0.00488+-0.0020	0.03320+-0.0063	0.00684+-0.0027	0.02539+-0.0055	0.02637+-0.0050	0.02734+-0.0066	0.00098+-0.0010	0.01855+-0.0050	0.00293+-0.0016	0.00781+-0.0028	0.00684+-0.0023	0.00293+-0.0022	0.02734+-0.0049	0.02344+-0.0048	0.00879+-0.0025	0.00586+-0.0022	0.03125+-0.0059	0.25293+-0.0128	*
S7	0.00000+-0.0000	0.00098+-0.0010	0.00195+-0.0014	0.00195+-0.0014	0.00977+-0.0029	0.01660+-0.0039	0.00000+-0.0000	0.00977+-0.0029	0.00684+-0.0023	0.00586+-0.0022	0.00977+-0.0026	0.00684+-0.0023	0.01367+-0.0037	0.00781+-0.0024	0.01660+-0.0039	0.01270+-0.0027	0.00781+-0.0028	0.00195+-0.0014	0.00488+-0.0020	0.00977+-0.0033	0.00977+-0.0033	0.00684+-0.0030	0.00586+-0.0026	0.00586+-0.0022	0.00977+-0.0033	0.00586+-0.0022	0.01562+-0.0037	0.00977+-0.0038	0.23340+-0.0125	0.16113+-0.0122	*
In bold letters - statistically significant on the level 0.05.
