# Supplementary material for: Genetic differentiation of Rubus chamaemorus populations in the Czech Republic and Norway after the last glacial period
Source: Ecol Evol. 2018 May 2;8(11):5701–11. doi: 10.1002/ece3.4101 (PMC6010844; doi:10.1002/ece3.4101)
Supplement: Supplementary file 7 [file ECE3-8-5701-s007.xlsx]

## Sheet: List1
Exact test of population diferentiation - p-values
	EK1	EK2	WK1	WK2	WK3	WK4	WK5	SN1	SN2	SN3	SN4	SN5	NN1	NN2	NN3	NN4	NN5	NN6	NN7	NN8	NN9	NN10	NN11	NN12	S1	S2	S3	S4	S5	S6	S7
EK1	1	< 0.01	< 0.01	< 0.01	< 0.01	< 0.01	< 0.01	< 0.01	< 0.01	< 0.01	< 0.01	< 0.01	< 0.01	< 0.01	< 0.01	< 0.01	< 0.01	< 0.01	< 0.01	< 0.01	< 0.01	< 0.01	< 0.01	< 0.01	< 0.01	< 0.01	< 0.01	< 0.01	< 0.01	< 0.01	< 0.01
EK2	< 0.01	1	< 0.01	< 0.01	< 0.01	< 0.01	< 0.01	< 0.01	< 0.01	< 0.01	< 0.01	< 0.01	< 0.01	< 0.01	< 0.01	< 0.01	< 0.01	< 0.01	< 0.01	< 0.01	< 0.01	< 0.01	< 0.01	< 0.01	< 0.01	< 0.01	< 0.01	< 0.01	< 0.01	< 0.01	< 0.01
WK1	< 0.01	< 0.01	1	< 0.01	< 0.01	0.065	< 0.01	< 0.01	< 0.01	< 0.01	< 0.01	< 0.01	< 0.01	< 0.01	< 0.01	0.011	< 0.01	< 0.01	< 0.01	0.04	0.04	0.077	< 0.01	< 0.01	< 0.01	< 0.01	< 0.01	< 0.01	< 0.01	< 0.01	< 0.01
WK2	< 0.01	< 0.01	< 0.01	1	0.391	< 0.01	0.165	< 0.01	< 0.01	< 0.01	< 0.01	< 0.01	< 0.01	< 0.01	< 0.01	< 0.01	< 0.01	< 0.01	< 0.01	< 0.01	< 0.01	< 0.01	< 0.01	< 0.01	< 0.01	< 0.01	< 0.01	< 0.01	< 0.01	< 0.01	< 0.01
WK3	< 0.01	< 0.01	< 0.01	0.391	1	< 0.01	0.406	< 0.01	< 0.01	< 0.01	< 0.01	< 0.01	< 0.01	< 0.01	< 0.01	< 0.01	< 0.01	< 0.01	< 0.01	< 0.01	< 0.01	< 0.01	< 0.01	< 0.01	< 0.01	< 0.01	< 0.01	< 0.01	< 0.01	< 0.01	< 0.01
WK4	< 0.01	< 0.01	0.065	< 0.01	< 0.01	1	< 0.01	< 0.01	< 0.01	< 0.01	< 0.01	< 0.01	< 0.01	< 0.01	< 0.01	< 0.01	< 0.01	< 0.01	< 0.01	< 0.01	< 0.01	< 0.01	< 0.01	< 0.01	< 0.01	< 0.01	< 0.01	< 0.01	< 0.01	< 0.01	< 0.01
WK5	< 0.01	< 0.01	< 0.01	0.165	0.406	< 0.01	1	< 0.01	< 0.01	< 0.01	< 0.01	< 0.01	< 0.01	< 0.01	< 0.01	< 0.01	< 0.01	< 0.01	< 0.01	< 0.01	< 0.01	< 0.01	< 0.01	< 0.01	< 0.01	< 0.01	< 0.01	< 0.01	< 0.01	< 0.01	< 0.01
SN1	< 0.01	< 0.01	< 0.01	< 0.01	< 0.01	< 0.01	< 0.01	1	< 0.01	0.035	< 0.01	< 0.01	< 0.01	< 0.01	< 0.01	< 0.01	< 0.01	< 0.01	< 0.01	< 0.01	< 0.01	< 0.01	< 0.01	< 0.01	< 0.01	< 0.01	< 0.01	< 0.01	< 0.01	< 0.01	< 0.01
SN2	< 0.01	< 0.01	< 0.01	< 0.01	< 0.01	< 0.01	< 0.01	< 0.01	1	< 0.01	< 0.01	< 0.01	< 0.01	0.019	< 0.01	0.176	0.033	0.13	< 0.01	< 0.01	< 0.01	< 0.01	< 0.01	< 0.01	< 0.01	< 0.01	< 0.01	< 0.01	< 0.01	< 0.01	< 0.01
SN3	< 0.01	< 0.01	< 0.01	< 0.01	< 0.01	< 0.01	< 0.01	0.035	< 0.01	1	0.201	< 0.01	< 0.01	< 0.01	< 0.01	0.235	< 0.01	0.159	< 0.01	< 0.01	< 0.01	< 0.01	< 0.01	< 0.01	< 0.01	< 0.01	< 0.01	< 0.01	< 0.01	< 0.01	< 0.01
SN4	< 0.01	< 0.01	< 0.01	< 0.01	< 0.01	< 0.01	< 0.01	< 0.01	< 0.01	0.201	1	< 0.01	0.019	0.385	< 0.01	0.053	0.101	0.402	< 0.01	0.032	0.034	< 0.01	< 0.01	< 0.01	< 0.01	< 0.01	< 0.01	< 0.01	< 0.01	< 0.01	< 0.01
SN5	< 0.01	< 0.01	< 0.01	< 0.01	< 0.01	< 0.01	< 0.01	< 0.01	< 0.01	< 0.01	< 0.01	1	< 0.01	< 0.01	< 0.01	< 0.01	< 0.01	< 0.01	< 0.01	< 0.01	< 0.01	< 0.01	< 0.01	< 0.01	< 0.01	< 0.01	< 0.01	< 0.01	< 0.01	< 0.01	< 0.01
NN1	< 0.01	< 0.01	< 0.01	< 0.01	< 0.01	< 0.01	< 0.01	< 0.01	< 0.01	< 0.01	0.019	< 0.01	1	0.431	0.06	0.239	0.05	0.402	0.021	0.069	< 0.01	< 0.01	< 0.01	< 0.01	< 0.01	< 0.01	< 0.01	< 0.01	< 0.01	< 0.01	< 0.01
NN2	< 0.01	< 0.01	< 0.01	< 0.01	< 0.01	< 0.01	< 0.01	< 0.01	0.019	< 0.01	0.385	< 0.01	0.431	1	0.013	0.452	0.179	0.515	< 0.01	0.088	0.267	< 0.01	< 0.01	< 0.01	< 0.01	< 0.01	< 0.01	< 0.01	< 0.01	< 0.01	< 0.01
NN3	< 0.01	< 0.01	< 0.01	< 0.01	< 0.01	< 0.01	< 0.01	< 0.01	< 0.01	< 0.01	< 0.01	< 0.01	0.06	0.013	1	0.038	< 0.01	< 0.01	< 0.01	< 0.01	< 0.01	< 0.01	< 0.01	< 0.01	< 0.01	< 0.01	< 0.01	< 0.01	< 0.01	< 0.01	< 0.01
NN4	< 0.01	< 0.01	0.011	< 0.01	< 0.01	< 0.01	< 0.01	< 0.01	0.176	0.235	0.053	< 0.01	0.239	0.452	0.038	1	0.193	0.42	< 0.01	0.097	0.757	0.018	< 0.01	0.241	< 0.01	< 0.01	< 0.01	< 0.01	< 0.01	< 0.01	< 0.01
NN5	< 0.01	< 0.01	< 0.01	< 0.01	< 0.01	< 0.01	< 0.01	< 0.01	0.033	< 0.01	0.101	< 0.01	0.05	0.179	< 0.01	0.193	1	0.331	0.012	0.05	0.023	< 0.01	< 0.01	0.114	< 0.01	< 0.01	< 0.01	< 0.01	< 0.01	< 0.01	< 0.01
NN6	< 0.01	< 0.01	< 0.01	< 0.01	< 0.01	< 0.01	< 0.01	< 0.01	0.13	0.159	0.402	< 0.01	0.402	0.515	< 0.01	0.42	0.331	1	< 0.01	< 0.01	0.034	< 0.01	< 0.01	< 0.01	< 0.01	< 0.01	< 0.01	< 0.01	< 0.01	< 0.01	< 0.01
NN7	< 0.01	< 0.01	< 0.01	< 0.01	< 0.01	< 0.01	< 0.01	< 0.01	< 0.01	< 0.01	< 0.01	< 0.01	0.021	< 0.01	< 0.01	< 0.01	0.012	< 0.01	1	0.999	0.995	0.014	< 0.01	0.037	0.679	0.039	< 0.01	< 0.01	< 0.01	< 0.01	< 0.01
NN8	< 0.01	< 0.01	0.04	< 0.01	< 0.01	< 0.01	< 0.01	< 0.01	< 0.01	< 0.01	0.032	< 0.01	0.069	0.088	< 0.01	0.097	0.05	< 0.01	0.999	1	0.998	0.124	< 0.01	0.094	0.986	0.058	< 0.01	< 0.01	< 0.01	< 0.01	< 0.01
NN9	< 0.01	< 0.01	0.04	< 0.01	< 0.01	< 0.01	< 0.01	< 0.01	< 0.01	< 0.01	0.034	< 0.01	< 0.01	0.267	< 0.01	0.757	0.023	0.034	0.995	0.998	1	0.143	0.035	0.104	0.451	< 0.01	< 0.01	< 0.01	< 0.01	< 0.01	< 0.01
NN10	< 0.01	< 0.01	0.077	< 0.01	< 0.01	< 0.01	< 0.01	< 0.01	< 0.01	< 0.01	< 0.01	< 0.01	< 0.01	< 0.01	< 0.01	0.018	< 0.01	< 0.01	0.014	0.124	0.143	1	< 0.01	0.019	< 0.01	< 0.01	< 0.01	< 0.01	< 0.01	< 0.01	< 0.01
NN11	< 0.01	< 0.01	< 0.01	< 0.01	< 0.01	< 0.01	< 0.01	< 0.01	< 0.01	< 0.01	< 0.01	< 0.01	< 0.01	< 0.01	< 0.01	< 0.01	< 0.01	< 0.01	< 0.01	< 0.01	0.035	< 0.01	1	< 0.01	< 0.01	< 0.01	< 0.01	< 0.01	< 0.01	< 0.01	< 0.01
NN12	< 0.01	< 0.01	< 0.01	< 0.01	< 0.01	< 0.01	< 0.01	< 0.01	< 0.01	< 0.01	< 0.01	< 0.01	< 0.01	< 0.01	< 0.01	0.241	0.114	< 0.01	0.037	0.094	0.104	0.019	< 0.01	1	< 0.01	< 0.01	< 0.01	< 0.01	< 0.01	< 0.01	< 0.01
S1	< 0.01	< 0.01	< 0.01	< 0.01	< 0.01	< 0.01	< 0.01	< 0.01	< 0.01	< 0.01	< 0.01	< 0.01	< 0.01	< 0.01	< 0.01	< 0.01	< 0.01	< 0.01	0.679	0.986	0.451	< 0.01	< 0.01	< 0.01	1	0.726	< 0.01	< 0.01	< 0.01	< 0.01	< 0.01
S2	< 0.01	< 0.01	< 0.01	< 0.01	< 0.01	< 0.01	< 0.01	< 0.01	< 0.01	< 0.01	< 0.01	< 0.01	< 0.01	< 0.01	< 0.01	< 0.01	< 0.01	< 0.01	0.039	0.058	< 0.01	< 0.01	< 0.01	< 0.01	0.726	1	0.013	0.032	< 0.01	< 0.01	< 0.01
S3	< 0.01	< 0.01	< 0.01	< 0.01	< 0.01	< 0.01	< 0.01	< 0.01	< 0.01	< 0.01	< 0.01	< 0.01	< 0.01	< 0.01	< 0.01	< 0.01	< 0.01	< 0.01	< 0.01	< 0.01	< 0.01	< 0.01	< 0.01	< 0.01	< 0.01	0.013	1	1	0.999	0.912	0.411
S4	< 0.01	< 0.01	< 0.01	< 0.01	< 0.01	< 0.01	< 0.01	< 0.01	< 0.01	< 0.01	< 0.01	< 0.01	< 0.01	< 0.01	< 0.01	< 0.01	< 0.01	< 0.01	< 0.01	< 0.01	< 0.01	< 0.01	< 0.01	< 0.01	< 0.01	0.032	1	1	0.999	0.999	0.786
S5	< 0.01	< 0.01	< 0.01	< 0.01	< 0.01	< 0.01	< 0.01	< 0.01	< 0.01	< 0.01	< 0.01	< 0.01	< 0.01	< 0.01	< 0.01	< 0.01	< 0.01	< 0.01	< 0.01	< 0.01	< 0.01	< 0.01	< 0.01	< 0.01	< 0.01	< 0.01	0.999	0.999	1	1	0.808
S6	< 0.01	< 0.01	< 0.01	< 0.01	< 0.01	< 0.01	< 0.01	< 0.01	< 0.01	< 0.01	< 0.01	< 0.01	< 0.01	< 0.01	< 0.01	< 0.01	< 0.01	< 0.01	< 0.01	< 0.01	< 0.01	< 0.01	< 0.01	< 0.01	< 0.01	< 0.01	0.912	0.999	1	1	0.873
S7	< 0.01	< 0.01	< 0.01	< 0.01	< 0.01	< 0.01	< 0.01	< 0.01	< 0.01	< 0.01	< 0.01	< 0.01	< 0.01	< 0.01	< 0.01	< 0.01	< 0.01	< 0.01	< 0.01	< 0.01	< 0.01	< 0.01	< 0.01	< 0.01	< 0.01	< 0.01	0.411	0.786	0.808	0.873	1
