# Supplementary material for: Genetic differentiation of Rubus chamaemorus populations in the Czech Republic and Norway after the last glacial period
Source: Ecol Evol. 2018 May 2;8(11):5701–11. doi: 10.1002/ece3.4101 (PMC6010844; doi:10.1002/ece3.4101)
Supplement: Supplementary file 8 [file ECE3-8-5701-s008.xlsx]

## Sheet: List1
Proportion of membership of each pre-defined populations in each of the 6 clusters
	K1	K2	K3	K4	K5	K6	Individuals
EK1	0.002	0.001	0	0.002	0.995	0.001	12
EK2	0.004	0.879	0.077	0.011	0.002	0.028	10
WK1	0.031	0.011	0.592	0.151	0.003	0.212	3
WK2	0.004	0.005	0.954	0.004	0.03	0.004	7
WK3	0.016	0.003	0.972	0.002	0	0.007	7
WK4	0.017	0.006	0.665	0.233	0.004	0.074	7
WK5	0.003	0.003	0.981	0.004	0.004	0.005	4
SN1	0.025	0.955	0.005	0.005	0.003	0.007	5
SN2	0.758	0.015	0.038	0.168	0.013	0.009	5
SN3	0.472	0.45	0.013	0.053	0.007	0.005	5
SN4	0.646	0.258	0.009	0.047	0.003	0.037	5
SN5	0.95	0.01	0.002	0.004	0.023	0.011	5
NN1	0.887	0.004	0.004	0.021	0.008	0.076	5
NN2	0.801	0.007	0.004	0.132	0.006	0.051	5
NN3	0.85	0.005	0.017	0.038	0.003	0.087	5
NN4	0.758	0.122	0.034	0.012	0.028	0.045	4
NN5	0.502	0.021	0.03	0.078	0.009	0.36	5
NN6	0.828	0.021	0.003	0.135	0.002	0.011	5
NN7	0.127	0.038	0.007	0.026	0.024	0.778	7
NN8	0.019	0.007	0.011	0.017	0.017	0.928	4
NN9	0.191	0.023	0.008	0.032	0.013	0.733	3
NN10	0.019	0.031	0.062	0.024	0.255	0.609	3
NN11	0.011	0.229	0.012	0.008	0.015	0.724	5
NN12	0.254	0.101	0.011	0.203	0.014	0.417	4
S1	0.008	0.005	0.002	0.076	0.002	0.907	4
S2	0.019	0.007	0.004	0.446	0.006	0.519	5
S3	0.006	0.003	0.001	0.985	0.002	0.004	5
S4	0.004	0.003	0.002	0.961	0.003	0.028	4
S5	0.004	0.013	0.003	0.969	0.004	0.007	5
S6	0.01	0.005	0.003	0.977	0.001	0.004	4
S7	0.007	0.002	0.002	0.975	0.002	0.011	5
